# Supplementary material for: Putting BASIL in a BLT: A Bayesian filtering method for estimating the fitness effects of nascent adaptive mutations
Source: PLoS Comput Biol. 2026 Feb 27;22(2):e1013946. doi: 10.1371/journal.pcbi.1013946 (PMC12974954; doi:10.1371/journal.pcbi.1013946)
Supplement: S1 Data — Tab A. Contents. Tab B. Measurement noise experiment. Tab C. Characteristics of published BLT studies and some summary statistics of the BASIL analysis. Tabs D–L. BASIL results for published BLT experiments. (XLSX) [file pcbi.1013946.s017.xlsx]

## Sheet: Tab A. Contents
Contents of this file
Tab	Name	Description
Tab A	Contents	Table of contents of this file
Tab B	Measurement noise experiment	Data from the barcoded yeast experiment for measuring noise
Tab C	Published BLT studies	Characteristics of published BLT studies and the summary statistics of BASIL analysis on them
Tab D	Levy 2015 BASIL	BASIL results on the Levy 2015 data (HY0 C2d)
Tab E	Blundell 2019 BASIL	BASIL results on the Blundell 2019 data (HY0 N2d)
Tab F	Li 2019 C1d BASIL	BASIL results on the Li 2019 data (HY0 C1d)
Tab G	Li 2019 C5d BASIL	BASIL results on the Li 2019 data (HY0 C5d)
Tab H	Aggeli 2021 HY1 BASIL	BASIL results on the Aggeli 2021 data (HY1 C2d)
Tab I	Aggeli 2021 HY2 BASIL	BASIL results on the Aggeli 2021 data (HY2 C2d)
Tab J	Aggeli 2021 HY3 BASIL	BASIL results on the Aggeli 2021 data (HY3 C2d)
Tab K	Venkat. 2023 –Cr BASIL	BASIL results on the Venkataram 2023 data (DY N5d)
Tab L	Venkat. 2023 +Cr BASIL	BASIL results on the Venkataram 2023 data (DY N5d+Cr)

## Sheet: Tab B. Measurement noise expt
Clone	Barcode Sequence	Measured density (cell/mL)	Dilution factor	Density after dilution (cell/mL)	Transfer volume (mL)	Number of cells in mixture	Estimated input frequency	Rep 1 Reads	Rep 2 Reads	Rep 3 Reads	Rep 4 Reads	Rep 5 Reads	Rep 6 Reads	Rep 7 Reads	Rep 8 Reads	Rep 9 Reads
1	CGGCCGGATAAACTGTTTAAATGTTTGTTC	152700000	1	152700000	0.6	91620000	0.394518	172002	68946	56076	72398	196859	160168	82307	8701	103277
2	TTTCTGGCAAACCGATTACTTGTTATGTA	119600000	1	119600000	0.2	23920000	0.103	38067	16664	12331	14693	43963	37402	18665	1826	21061
3	AGTAATAATAATGAAATTCGTAATTCAATT	1.223e+08	1	1.223e+08	0.2	2.446e+07	0.105325	27025	11417	8668	9552	27996	26104	12574	1278	12265
4	GTCCCACCAAACTCATTTACCTATTAAATT	126200000	1	126200000	0.2	25240000	0.108684	39206	16445	12843	14543	41862	35998	18400	1858	19391
5	TTTTGGTTAAAAATACTTGAGATTTAAATT	128200000	1	128200000	0.2	25640000	0.110406	32107	13059	9939	11798	33648	31130	14778	1653	17540
6	ATTACAACCAAACCGTTTATCGGTTGCATG	129600000	1	129600000	0.2	25920000	0.111612	32814	14958	11602	13833	39483	31636	16591	1735	19905
7	TTTTTTCTTAACTGAGTTCCGCTTTTTAGT	135100000	10	13510000	0.2	2702000	0.0116349	3454	1391	1060	1144	3706	3581	1582	168	1633
8	ATTAGCGACAACATCATTGCTTGTTTACGG	136300000	10	13630000	0.2	2726000	0.0117382	2754	1250	995	915	2870	2745	1297	133	1351
9	TTTTCAAAAAAATAGTTTGCCGTTTGCCGA	138800000	10	13880000	0.2	2776000	0.0119535	3086	1378	1083	1088	3411	3179	1317	133	1709
10	ATTAGTAATAATAGCCTTAGACCTTCATTT	139900000	10	13990000	0.2	2798000	0.0120483	3323	1141	988	984	3080	2932	1324	132	1591
11	AATGTTACAAAACTTATTTCCTTTTAAACA	141100000	10	14110000	0.2	2822000	0.0121516	2822	1127	905	1055	2892	2904	1273	179	1349
12	GTCCACCAAAACTCTGTTTACCGTTGGAGG	142600000	100	1426000	0.2	285200	0.00122808	333	229	134	116	387	503	190	19	208
13	-	143800000	100	1438000	0.2	287600	0.00123841	nan	nan	nan	nan	nan	nan	nan	nan	nan
14	AATGACGGTAACCTCATTCCTTTTTGGACC	143800000	100	1438000	0.2	287600	0.00123841	388	160	96	142	330	343	183	27	191
15	TTTTTAAGTAACGCACTTGCCTTTTAGCCG	145500000	100	1455000	0.2	291000	0.00125305	354	157	129	126	481	407	218	13	213
16	TTTTCGGTCAAGCTCATTACGGATTTTGAG	146100000	100	1461000	0.2	292200	0.00125822	422	163	130	133	438	523	231	26	168
17	TTTTGTTATAAGGTGCTTAAGCGTTATCTT	146300000	1000	146300	0.2	29260	0.000125994	37	14	20	18	32	64	19	1	13
18	TTTTTTTACAAGACCTTTCTTACTTTAATT	147000000	1000	147000	0.2	29400	0.000126597	19	15	11	16	65	34	14	0	23
19	TTTTACCTAAATAAACTTAAGTGTTCATGG	148100000	1000	148100	0.2	29620	0.000127544	32	17	7	9	57	7	24	1	9
20	GTCCAAGTGAATCAGATTATACGTTTCCTG	150600000	1000	150600	0.2	30120	0.000129697	59	26	15	11	31	77	13	3	22
21	ATTACACAAAACGTTCTTCCTTGTTGTAAA	152000000	1000	152000	0.2	30400	0.000130903	48	15	11	15	58	43	24	5	20
22	ATTAGTCATAAATCCCTTAGGGTTTAGCCG	155300000	10000	15530	0.2	3106	1.33745e-05	0	1	0	0	1	8	1	0	0
23	TTTTATTATAATCGAATTAAGTTTTAAGTT	160000000	10000	16000	0.2	3200	1.37793e-05	0	0	0	0	0	0	0	0	0
24	TTTTCTTCTAAAATGTTTTTATGTTAAGGA	160500000	10000	16050	0.2	3210	1.38223e-05	4	0	0	0	5	0	1	0	0
25	-	168500000	10000	16850	0.2	3370	1.45113e-05	nan	nan	nan	nan	nan	nan	nan	nan	nan
26	GTCCTTATAAACCACATTGAGTATTATCGA	174500000	10000	17450	0.2	3490	1.5028e-05	0	0	0	0	0	0	0	0	0
TOTAL					5.6	232232776	1	358356	148573	117043	142589	401655	339788	171026	17891	201939

## Sheet: Tab C. Published BLT studies
Characteristics of the experiment										BASIL inference statistics
Strain	Condition	Citation	Replicate	Cycles1	Samples1	Dilution factor	Cells per lin.2	# lin., ×103	Coverage3	Adapt. rate4, % per gen	# adapt. lin5	Mean si5, %	Min si5, %	Max si5, %	si IQR5, %	si IDR5, %	# adapt. lin. called at end–16	# adapt. lin. called early6	Frac. adapt. lin. called at end–16	Frac. adapt. lin. called early6
HY0	C-2d	Levy et al, 2015 (Ref. [3])	1	14	12	250	142	490	158	0.04	60920	1.9	0.4	11.5	1.2	2.1	2	0	3.28299e-05	0
			2	12	10	250	142	490	110	0.04	37863	2	0.5	11.4	1.1	2.2	19	0	0.000501809	0
	N-2d	Blundell et al, 2019 (Ref. [4])	1	24	12	250	142	490	67	0.02	12281	2.7	0.2	7.1	0.5	1	4	2	0.000325706	0.000162853
			2	25	12	250	142	490	71	0.04	26740	3.2	0.6	6.9	0.7	1.2	0	0	0	0
	C-1d	Li et al, 2019 (Ref. [29])	1	25	10	128	4090	17	87	0.09	3323	8.5	2.7	41.5	3.4	5.9	87	39	0.0261812	0.0117364
			2	25	10	128	4189	17	92	0.06	2502	6.7	2.4	35.6	2	5.2	78	19	0.0311751	0.00759392
	C-5d	Li et al, 2019 (Ref. [29])	1	16	7	180	12509	5.6	130	0.06	593	7.7	2.9	16.6	2.1	4.9	73	38	0.123103	0.0640809
			2	16	7	180	8871	7.9	71	0.02	1524	5.7	2	12.9	2.4	4.7	390	311	0.255906	0.204068
HY17	C-2d	Aggeli et al, 2021 (Ref. [32])	1	20	12	256	130	620	12	0.02	39741	1.4	0.4	7.2	0.6	1.8	75	0	0.00188722	0
			2	20	12	256	134	600	16	0.02	111889	1.5	0.5	8	0.5	1.1	335	1	0.00299404	8.93743e-06
HY27	C-2d	Aggeli et al, 2021 (Ref. [32])	1	15	8	256	116	690	15	0.02	21329	1.9	0.6	9.8	1.3	2.4	1	0	4.68845e-05	0
			2	20	11	256	122	650	13	0.03	39036	1.5	0.5	8.5	0.7	1.7	193	10	0.00494415	0.000256174
HY37	C-2d	Aggeli et al, 2021 (Ref. [32])	1	20	11	256	146	550	10	0.04	55187	2.3	0.7	10.7	1.3	2.8	1355	11	0.0245529	0.000199322
			2	20	12	256	156	510	9	0.03	81852	2.2	0.8	10.2	1.1	2.7	1631	27	0.0199262	0.000329864
DY	N-5d	Venkataram et al, 2023 (Ref. [33])	1	13	7	100	2.4	84	23	0.23	1496	10.4	6.1	19.1	2.5	4.5	50	0	0.0334225	0
			2	13	7	100	2.4	84	26	0.21	1436	11.1	6.2	19.4	2.9	5.3	86	0	0.0598886	0
			3	13	7	100	2.4	85	11	0.32	2547	11.4	5.2	22.5	4	6.9	281	0	0.110326	0
			4	13	7	100	1.9	100	18	0.25	2407	10.9	5.1	22.2	3.7	6.5	538	0	0.223515	0
			5	13	7	100	2.1	94	23	0.26	3165	12	5.1	22.9	4.4	7.4	664	0	0.209795	0
	N-5d+Cr	Venkataram et al, 2023 (Ref. [33])	1	11	6	100	1.6	120	33	0.3	2219	9.8	4.3	18.3	2.92	5.6	7	0	0.00315457	0
			2	11	6	100	1.5	130	36	0.35	2001	10	5.4	18.1	3	5.7	44	0	0.021989	0
			3	11	6	100	2	98	20	0.3	2224	9.3	4.5	18	3	5.8	5	0	0.0022482	0
			4	11	6	100	2.1	97	19	0.22	2185	9.3	4.4	17.3	3.1	5.9	0	0	0	0
			5	11	6	100	1.6	120	23	0.35	2215	10	4.5	20	3.2	6.3	36	0	0.0162528	0
All											516675						5954	458	0.0115237	0.000886437
Notes:
1. Number of cycles and sampling times used for inference (subsequent cycles/samples are ignored).
2. Expected number of cells per lineage at bottle-neck at the beginning of the experiment.
3. Expected number of sequencing reads per barcode at the beginning of the experiment.
4. Average gain in main fitness, as inferred by BASIL.
5. Mean, minimum, maximum, interquartile range (IQR) and interdecile range (IDR) for inferred lineage selection coefficients.
6. Number and fraction of lineages called adapted based on their marginal posterior belief distribution for s at the penultimate sampling time point ("end–1") or earlier.
7. HY1, HY2 and HY3 refer to cyr1 (S917Y), gpb (2Y282*), tor1 (F1712L) mutants, respectively (see Ref. [32]).

## Sheet: Tab D. Levy 2015 BASIL
Replicate	Time (cycle)	Mean-fitness(1/cycle)
1	1	-0.00151781
1	3	0.0129433
1	4.5	0.00934267
1	5.5	0.0190513
1	7	0.0416728
1	8.5	0.0644333
1	9.5	0.0942837
1	10.5	0.107692
1	11.5	0.211459
1	12.5	0.20137
1	13.5	0.332973
2	0.5	-0.00286503
2	2	0.0018908
2	4	-0.00615118
2	5.5	0.0335528
2	6.5	0.0454502
2	7.5	0.0246547
2	8.5	0.0659935
2	10	0.114769
2	11.5	0.277953
Replicate	BCID_Bayes	s_mean(1/cycle)	s_std(1/cycle)
1	6	0.0684181	0.0184637
1	14	0.369992	0.00691329
1	24	0.205103	0.0137426
1	31	0.443838	0.00923499
1	32	0.091025	0.0124638
1	35	0.119844	0.0112087
1	39	0.0740498	0.0197593
1	40	0.139459	0.0111659
1	43	0.0811428	0.0101742
1	44	0.10773	0.0136094
1	52	0.201958	0.0105616
1	61	0.201861	0.0160898
1	62	0.26599	0.0204385
1	63	0.0831697	0.018604
1	66	0.147702	0.0116045
1	75	0.111128	0.0108343
1	83	0.147099	0.0224622
1	89	0.181306	0.012113
1	90	0.221092	0.0152028
1	95	0.108612	0.018722
1	108	0.169158	0.0111273
1	109	0.414615	0.00944466
1	124	0.27904	0.0233155
1	125	0.371142	0.00986378
1	127	0.148673	0.00931291
1	131	0.0484726	0.0145729
1	132	0.304012	0.0116305
1	139	0.116308	0.0203981
1	147	0.187673	0.0166358
1	155	0.0524848	0.0126372
1	156	0.194305	0.010486
1	161	0.156217	0.0367809
1	173	0.111126	0.0177343
1	174	0.224469	0.0164633
1	177	0.149091	0.0154564
1	179	0.0663603	0.0125808
1	181	0.131214	0.0114752
1	183	0.128132	0.0113439
1	185	0.234494	0.0139024
1	186	0.0492924	0.0112099
1	188	0.208948	0.0314901
1	189	0.180101	0.021043
1	196	0.169515	0.0241454
1	198	0.212446	0.0138071
1	201	0.146667	0.0269243
1	210	0.0969194	0.015024
1	220	0.0849156	0.0182021
1	222	0.17268	0.0234948
1	223	0.0702165	0.0187431
1	226	0.199111	0.0172748
1	228	0.142011	0.012697
1	230	0.0883115	0.0202535
1	234	0.173957	0.01402
1	239	0.0968236	0.0213486
1	243	0.193047	0.01847
1	245	0.182295	0.0114578
1	253	0.12217	0.021148
1	257	0.113156	0.0273086
1	261	0.0944863	0.00903876
1	262	0.119925	0.0161347
1	264	0.168285	0.0158394
1	269	0.0584024	0.0160222
1	272	0.648126	0.00823239
1	301	0.078264	0.0173731
1	306	0.226887	0.0121872
1	307	0.183462	0.0123629
1	313	0.196663	0.0201504
1	316	0.12307	0.0122138
1	319	0.301252	0.0175487
1	322	0.613847	0.00931275
1	328	0.120873	0.0265628
1	333	0.16439	0.0358909
1	337	0.213106	0.0170361
1	341	0.435696	0.00857039
1	342	0.123556	0.0255127
1	346	0.138276	0.0111611
1	350	0.121636	0.0104983
1	351	0.147655	0.0112991
1	352	0.166717	0.016247
1	354	0.506733	0.00838902
1	362	0.0575135	0.0164491
1	367	0.0995746	0.0110047
1	370	0.239577	0.01303
1	371	0.210573	0.0103528
1	376	0.144331	0.0252266
1	379	0.0939133	0.0132831
1	381	0.142294	0.00970445
1	384	0.219555	0.013195
1	388	0.273145	0.0178978
1	389	0.128465	0.0102462
1	408	0.120947	0.0209561
1	409	0.253273	0.0138164
1	417	0.191548	0.0309923
1	419	0.193442	0.010276
1	424	0.0874946	0.0114647
1	434	0.161292	0.0269875
1	436	0.152114	0.0205107
1	447	0.354641	0.0168244
1	448	0.116383	0.012537
1	449	0.138125	0.0154437
1	451	0.0823809	0.0191509
1	457	0.521115	0.0172408
1	464	0.20036	0.018657
1	471	0.241308	0.0156932
1	490	0.254135	0.02028
1	491	0.144204	0.0139975
1	503	0.0700746	0.0207117
1	517	0.170054	0.0112992
1	518	0.0859855	0.0143514
1	519	0.135098	0.0139795
1	521	0.0843425	0.0118193
1	536	0.108207	0.0217059
1	539	0.115074	0.0150794
1	540	0.204768	0.0146431
1	544	0.169273	0.02462
1	553	0.158205	0.0112237
1	555	0.138521	0.0145308
1	556	0.0835671	0.0112815
1	560	0.24558	0.0255797
1	564	0.13566	0.0186151
1	579	0.245205	0.0165552
1	580	0.147671	0.0153806
1	583	0.0802777	0.0137092
1	584	0.131655	0.0112462
1	599	0.134926	0.0214002
1	604	0.0748524	0.0117362
1	606	0.110344	0.0115659
1	607	0.152726	0.0117282
1	610	0.27003	0.0184965
1	613	0.157589	0.0108455
1	618	0.102156	0.0155074
1	620	0.219879	0.0102083
1	621	0.279267	0.0174683
1	624	0.209816	0.0227926
1	625	0.185671	0.0131038
1	627	0.20624	0.0127044
1	628	0.0862656	0.014759
1	629	0.168171	0.0153209
1	637	0.160266	0.0212019
1	643	0.219132	0.0228213
1	648	0.0507376	0.0110107
1	653	0.165054	0.0265294
1	657	0.17299	0.0106841
1	658	0.0707295	0.0144067
1	663	0.145508	0.0218115
1	664	0.259757	0.011483
1	668	0.147926	0.0111597
1	674	0.263271	0.0134394
1	681	0.0818921	0.0187192
1	688	0.715025	0.00940275
1	689	0.153879	0.0113185
1	690	0.109868	0.0113012
1	695	0.197195	0.0223109
1	696	0.192752	0.0101949
1	698	0.64293	0.0101288
1	701	0.253339	0.0099343
1	702	0.430114	0.00785104
1	706	0.223242	0.0177215
1	714	0.151296	0.0198205
1	715	0.159826	0.0123189
1	718	0.0813956	0.0125152
1	720	0.13439	0.0267495
1	721	0.182091	0.0181478
1	728	0.198018	0.0159304
1	729	0.0655831	0.0112338
1	736	0.284123	0.0191321
1	737	0.164895	0.0118678
1	739	0.142223	0.0104282
1	751	0.0793309	0.0102513
1	758	0.0878702	0.0169845
1	765	0.108762	0.0105082
1	770	0.140156	0.0310333
1	777	0.123473	0.0183678
1	778	0.0813302	0.0219441
1	781	0.234879	0.0137039
1	782	0.211669	0.0282004
1	786	0.249465	0.0143526
1	793	0.182226	0.0153167
1	794	0.321362	0.0200792
1	796	0.0361703	0.0107949
1	797	0.1412	0.0151192
1	798	0.544632	0.0145892
1	804	0.0990589	0.0210105
1	811	0.107821	0.0218693
1	812	0.140735	0.0117339
1	815	0.0671761	0.0195497
1	816	0.280642	0.0282996
1	831	0.312603	0.00804022
1	832	0.174478	0.0160091
1	833	0.155676	0.0115894
1	842	0.11279	0.0135359
1	846	0.102662	0.0103568
1	847	0.120888	0.0204733
1	849	0.145542	0.0101776
1	858	0.0706472	0.0180801
1	865	0.083219	0.01621
1	868	0.102104	0.0129144
1	872	0.131957	0.0122428
1	874	0.0437289	0.0114997
1	875	0.115161	0.0119287
1	877	0.199101	0.0150223
1	878	0.179061	0.0101054
1	882	0.279737	0.00859571
1	886	0.131968	0.0228649
1	887	0.0884028	0.0119414
1	890	0.167764	0.0112475
1	891	0.0881186	0.0176684
1	896	0.172617	0.0102773
1	904	0.0884684	0.0136346
1	907	0.086217	0.013665
1	916	0.0568146	0.0167999
1	919	0.514446	0.0170409
1	921	0.163777	0.0140145
1	925	0.294737	0.00806288
1	927	0.0843668	0.020203
1	930	0.0722278	0.0206337
1	931	0.0399659	0.0114478
1	937	0.248222	0.0131104
1	943	0.238943	0.0161103
1	946	0.0745398	0.0180478
1	950	0.466916	0.0142106
1	951	0.0989358	0.0265365
1	956	0.188169	0.00992936
1	958	0.19949	0.015707
1	960	0.124136	0.0224145
1	962	0.153086	0.0266181
1	964	0.181858	0.021791
1	967	0.214934	0.0102025
1	969	0.0648883	0.0159973
1	970	0.235556	0.0144445
1	980	0.0972784	0.0180749
1	983	0.230945	0.0158808
1	984	0.172504	0.00988817
1	988	0.140558	0.0126345
1	998	0.189033	0.013748
1	999	0.229214	0.0170717
1	1003	0.118161	0.0255321
1	1008	0.217677	0.0142025
1	1010	0.080969	0.0228296
1	1016	0.0728301	0.0138934
1	1020	0.19727	0.0140622
1	1025	0.044727	0.0108005
1	1029	0.089161	0.0194508
1	1032	0.249007	0.0197336
1	1044	0.0755361	0.013245
1	1048	0.112556	0.0167895
1	1057	0.25092	0.0141313
1	1059	0.0678539	0.0112586
1	1060	0.20652	0.00978111
1	1061	0.0832216	0.0180533
1	1063	0.118171	0.0178524
1	1064	0.116342	0.0200852
1	1069	0.148218	0.0107103
1	1071	0.0938702	0.0106301
1	1073	0.115292	0.0104161
1	1076	0.171875	0.0249624
1	1077	0.267922	0.0153594
1	1078	0.0951993	0.0214177
1	1087	0.577223	0.00910518
1	1088	0.114329	0.0191508
1	1092	0.183191	0.0259787
1	1093	0.153371	0.0221033
1	1096	0.567249	0.0142643
1	1104	0.172001	0.0121448
1	1105	0.158204	0.0179382
1	1107	0.251737	0.0150143
1	1111	0.0737182	0.00899209
1	1118	0.0607427	0.0162943
1	1120	0.250246	0.0186215
1	1130	0.188096	0.0118138
1	1143	0.188173	0.0109387
1	1144	0.208232	0.0114414
1	1148	0.137818	0.0184359
1	1151	0.107438	0.0149976
1	1152	0.194805	0.0106536
1	1156	0.105719	0.0142771
1	1157	0.0894652	0.0231925
1	1158	0.0758761	0.0123397
1	1159	0.0964165	0.0209171
1	1161	0.327924	0.0103169
1	1162	0.22099	0.0156528
1	1163	0.28881	0.0212556
1	1169	0.296431	0.0187402
1	1172	0.0640511	0.0152247
1	1178	0.157583	0.0144329
1	1179	0.0510676	0.0114681
1	1181	0.158558	0.0161155
1	1184	0.072105	0.0118539
1	1196	0.0579811	0.011574
1	1212	0.280713	0.0230663
1	1213	0.169933	0.014327
1	1218	0.106865	0.0133214
1	1223	0.0962653	0.0194007
1	1224	0.23645	0.0131764
1	1225	0.146345	0.028651
1	1229	0.220692	0.0108496
1	1234	0.0975343	0.0105338
1	1235	0.102784	0.0280155
1	1236	0.345837	0.0226298
1	1238	0.102263	0.0143205
1	1239	0.0708743	0.0175453
1	1240	0.0968121	0.0272112
1	1241	0.165079	0.013705
1	1249	0.129016	0.0198271
1	1253	0.24089	0.0140558
1	1254	0.115683	0.0117256
1	1256	0.0813324	0.0177377
1	1259	0.355135	0.0132423
1	1263	0.0738154	0.0108897
1	1266	0.0665689	0.0181621
1	1267	0.269013	0.017696
1	1273	0.0985886	0.0101094
1	1277	0.067102	0.00941403
1	1280	0.0784178	0.0228483
1	1282	0.0958983	0.0118238
1	1296	0.19364	0.0121079
1	1299	0.0592075	0.0133966
1	1300	0.162972	0.0214503
1	1309	0.295207	0.0141053
1	1311	0.126833	0.0292733
1	1312	0.0553527	0.0108329
1	1313	0.0917888	0.0157434
1	1315	0.0646063	0.0137489
1	1319	0.172523	0.0113946
1	1325	0.136058	0.0102226
1	1330	0.150117	0.0321397
1	1336	0.187572	0.0117629
1	1339	0.263187	0.0129379
1	1356	0.0922665	0.0105243
1	1363	0.221532	0.0195116
1	1366	0.265437	0.0130212
1	1367	0.141785	0.0182895
1	1373	0.050374	0.0113423
1	1377	0.38681	0.0124084
1	1378	0.631569	0.00685432
1	1380	0.178642	0.0118657
1	1383	0.132447	0.0125609
1	1386	0.125767	0.0114608
1	1388	0.0896371	0.0267049
1	1393	0.179641	0.0104135
1	1395	0.148906	0.0154278
1	1401	0.10355	0.0214741
1	1403	0.144224	0.0142534
1	1405	0.139586	0.0154288
1	1409	0.0940641	0.014399
1	1416	0.146412	0.0221455
1	1418	0.0960269	0.0138603
1	1419	0.109427	0.0153537
1	1427	0.188674	0.00980543
1	1438	0.0661782	0.0120514
1	1440	0.0861999	0.0214956
1	1450	0.0796313	0.0158142
1	1453	0.0848286	0.0166537
1	1455	0.155107	0.0109526
1	1456	0.186421	0.0229819
1	1457	0.055288	0.00969745
1	1458	0.16428	0.0102242
1	1459	0.208021	0.0239635
1	1460	0.30714	0.0113539
1	1462	0.271915	0.0193792
1	1472	0.0834475	0.0188314
1	1475	0.0857974	0.0155073
1	1476	0.205509	0.0137063
1	1477	0.229454	0.0103162
1	1480	0.100776	0.0220794
1	1481	0.144096	0.0103256
1	1484	0.139717	0.0249188
1	1485	0.104035	0.0130871
1	1487	0.787538	0.0088467
1	1491	0.136387	0.0158577
1	1492	0.128132	0.0158943
1	1495	0.104276	0.0180535
1	1496	0.0887829	0.0163624
1	1498	0.320658	0.00981737
1	1499	0.261303	0.0166956
1	1503	0.0824477	0.0149115
1	1506	0.206647	0.0229787
1	1512	0.0767552	0.0184648
1	1515	0.4314	0.010418
1	1526	0.106586	0.0189358
1	1527	0.0798793	0.0206212
1	1530	0.105458	0.0135284
1	1537	0.0767369	0.0188655
1	1540	0.28191	0.0248504
1	1549	0.16773	0.0119085
1	1560	0.28528	0.0134452
1	1563	0.426472	0.0106916
1	1568	0.135288	0.0118395
1	1570	0.105217	0.0119999
1	1572	0.14112	0.016596
1	1581	0.119212	0.014127
1	1584	0.146853	0.017131
1	1587	0.111521	0.0129019
1	1588	0.0894779	0.0121683
1	1589	0.187746	0.0250837
1	1598	0.265345	0.0124369
1	1600	0.154333	0.0170367
1	1607	0.0931168	0.0121613
1	1614	0.109724	0.0132843
1	1616	0.483316	0.00803887
1	1619	0.594949	0.0198582
1	1620	0.231439	0.0141096
1	1623	0.109007	0.0110908
1	1629	0.49467	0.0140156
1	1633	0.0921774	0.0120009
1	1634	0.0680036	0.0117998
1	1635	0.191872	0.0294295
1	1640	0.134596	0.016265
1	1641	0.192542	0.0120536
1	1649	0.0772381	0.0187321
1	1656	0.196279	0.0107712
1	1664	0.142374	0.0198575
1	1666	0.0972868	0.0101736
1	1677	0.275262	0.0110964
1	1679	0.0573172	0.00991477
1	1681	0.0904256	0.0115281
1	1682	0.133819	0.0197433
1	1694	0.413024	0.0107011
1	1698	0.242299	0.0107786
1	1699	0.124829	0.0154616
1	1700	0.122204	0.0159123
1	1706	0.289084	0.0164334
1	1707	0.0693063	0.0160101
1	1716	0.113053	0.0148678
1	1720	0.120158	0.0214009
1	1722	0.126623	0.021124
1	1745	0.176659	0.0179392
1	1747	0.0562828	0.0125127
1	1752	0.145069	0.0195687
1	1766	0.22841	0.0105602
1	1767	0.124046	0.0143584
1	1771	0.284883	0.0178788
1	1774	0.163808	0.0100927
1	1775	0.38394	0.00852951
1	1781	0.453723	0.00888093
1	1782	0.135236	0.013392
1	1783	0.0783842	0.0216084
1	1784	0.472567	0.0101282
1	1786	0.0576993	0.0107488
1	1787	0.143556	0.027946
1	1788	0.065894	0.0114306
1	1791	0.144807	0.016345
1	1793	0.138673	0.0149338
1	1795	0.137998	0.0144982
1	1796	0.110665	0.0103207
1	1802	0.189666	0.0127941
1	1803	0.156785	0.0182509
1	1804	0.151699	0.0101309
1	1806	0.112338	0.0135172
1	1809	0.197354	0.0199674
1	1811	0.212859	0.0131849
1	1823	0.53194	0.00963158
1	1825	0.1134	0.0108057
1	1826	0.0975866	0.0235655
1	1827	0.167614	0.0131652
1	1829	0.257178	0.0376358
1	1839	0.157921	0.010679
1	1843	0.0929358	0.0162033
1	1845	0.217798	0.0111099
1	1848	0.299967	0.0305767
1	1852	0.069276	0.0105423
1	1859	0.227078	0.0156786
1	1860	0.0959849	0.0109717
1	1865	0.431078	0.00838035
1	1869	0.281326	0.0133758
1	1871	0.0809682	0.0148491
1	1880	0.0921233	0.0141053
1	1888	0.32426	0.0128892
1	1892	0.300614	0.0177777
1	1899	0.246907	0.0172906
1	1900	0.0836912	0.0215721
1	1903	0.257816	0.0132818
1	1905	0.19666	0.027697
1	1906	0.197314	0.0116824
1	1911	0.0948289	0.0110709
1	1913	0.149425	0.0206404
1	1914	0.143147	0.0123175
1	1915	0.0543417	0.0112131
1	1922	0.233151	0.0177038
1	1931	0.258326	0.0159175
1	1935	0.0743867	0.013124
1	1941	0.0846977	0.02156
1	1952	0.0851602	0.0247429
1	1957	0.25826	0.0138797
1	1958	0.137861	0.0112923
1	1960	0.350409	0.0117951
1	1963	0.0750176	0.022355
1	1965	0.0870846	0.0222703
1	1976	0.137175	0.0168524
1	1991	0.159453	0.0118243
1	1993	0.209055	0.0191295
1	1995	0.319734	0.0084562
1	1998	0.12536	0.0134194
1	1999	0.0677469	0.0173197
1	2001	0.177798	0.0108082
1	2002	0.383144	0.00759683
1	2003	0.116003	0.0203617
1	2009	0.0850653	0.0194139
1	2025	0.0711187	0.0102305
1	2026	0.207116	0.0166519
1	2027	0.124477	0.0250457
1	2035	0.238861	0.0156457
1	2036	0.322909	0.008192
1	2038	0.433103	0.0115766
1	2041	0.0463483	0.0125206
1	2049	0.177949	0.0229337
1	2050	0.109423	0.0124861
1	2053	0.239105	0.0137544
1	2056	0.0998748	0.021861
1	2058	0.634319	0.013055
1	2062	0.141705	0.0100169
1	2070	0.194543	0.0149849
1	2079	0.0996559	0.0217823
1	2082	0.0675153	0.0168372
1	2085	0.489026	0.00766824
1	2087	0.149252	0.0115501
1	2089	0.0672012	0.0183299
1	2090	0.228876	0.0170392
1	2093	0.0933675	0.0147963
1	2094	0.226467	0.00957596
1	2096	0.140333	0.0103067
1	2097	0.23071	0.00860205
1	2107	0.123021	0.0272649
1	2111	0.203757	0.0190369
1	2120	0.0882102	0.0190933
1	2123	0.265644	0.0166461
1	2125	0.166129	0.0128803
1	2130	0.189891	0.0111857
1	2133	0.205175	0.0107694
1	2141	0.158248	0.0146509
1	2143	0.100499	0.0103627
1	2145	0.172349	0.0157429
1	2155	0.120743	0.0152114
1	2158	0.541834	0.00907002
1	2165	0.0863314	0.0125703
1	2168	0.18579	0.0103165
1	2169	0.165473	0.0238215
1	2180	0.234717	0.0145738
1	2181	0.113033	0.02341
1	2184	0.162768	0.019113
1	2191	0.106758	0.0164245
1	2198	0.0665947	0.0183984
1	2199	0.0742725	0.0144223
1	2205	0.170372	0.0113297
1	2226	0.0704342	0.019746
1	2227	0.08525	0.0114975
1	2234	0.23221	0.0115963
1	2236	0.111441	0.0135355
1	2238	0.137223	0.015936
1	2239	0.0680883	0.0129296
1	2252	0.178012	0.0246512
1	2256	0.053161	0.0119052
1	2263	0.105289	0.0155346
1	2267	0.0646353	0.0186114
1	2268	0.0989783	0.0118796
1	2275	0.253994	0.0134877
1	2278	0.11497	0.0242055
1	2287	0.538836	0.0121675
1	2292	0.168549	0.0138681
1	2294	0.144401	0.0157191
1	2295	0.140044	0.0164211
1	2298	0.153025	0.0160221
1	2301	0.195481	0.0111271
1	2302	0.191025	0.026701
1	2304	0.126971	0.0159796
1	2311	0.0694693	0.0141467
1	2319	0.30963	0.0102133
1	2328	0.149863	0.0138452
1	2329	0.218693	0.0212607
1	2330	0.0882473	0.0103593
1	2332	0.137283	0.0122605
1	2335	0.283552	0.0120345
1	2337	0.155631	0.0157927
1	2339	0.307005	0.0158239
1	2346	0.167391	0.0177705
1	2349	0.131496	0.0153974
1	2355	0.0744733	0.0154803
1	2359	0.1631	0.0120106
1	2361	0.13731	0.017107
1	2362	0.249486	0.0110397
1	2367	0.0863625	0.0149319
1	2373	0.282342	0.036987
1	2382	0.141123	0.0128685
1	2383	0.213845	0.0110991
1	2384	0.260913	0.018203
1	2386	0.183538	0.0118611
1	2387	0.294783	0.0174863
1	2388	0.261952	0.0366172
1	2393	0.133754	0.0131577
1	2400	0.101118	0.026413
1	2406	0.0859624	0.0143286
1	2411	0.136166	0.0108793
1	2418	0.246482	0.0121939
1	2421	0.146209	0.00982101
1	2422	0.260626	0.0165804
1	2432	0.118988	0.0106885
1	2440	0.340446	0.0104795
1	2446	0.0551063	0.0117762
1	2447	0.0981538	0.0149752
1	2449	0.0943131	0.0128356
1	2450	0.232868	0.00936874
1	2460	0.0970426	0.0235122
1	2465	0.0670394	0.0129487
1	2468	0.0737221	0.0169211
1	2469	0.560946	0.00731868
1	2471	0.616181	0.0132512
1	2472	0.208682	0.0106441
1	2479	0.0938367	0.0133117
1	2481	0.0723422	0.0105581
1	2493	0.087796	0.0133611
1	2506	0.0623234	0.0109296
1	2509	0.17628	0.0151415
1	2513	0.134792	0.0171735
1	2514	0.451951	0.0111106
1	2515	0.236551	0.0192254
1	2520	0.557601	0.0234773
1	2521	0.121759	0.0236776
1	2528	0.111334	0.010588
1	2531	0.262391	0.010846
1	2532	0.0917361	0.0108636
1	2544	0.0936408	0.0103208
1	2545	0.264647	0.0183809
1	2549	0.219187	0.0373767
1	2552	0.143214	0.0357081
1	2556	0.614913	0.0135059
1	2559	0.113471	0.0196873
1	2563	0.144216	0.0100934
1	2568	0.206373	0.0150015
1	2571	0.126679	0.0119627
1	2574	0.0983311	0.0128013
1	2576	0.186319	0.0143802
1	2578	0.143355	0.0255166
1	2580	0.159442	0.00968346
1	2581	0.173323	0.0149475
1	2583	0.265884	0.0147559
1	2586	0.22179	0.0148709
1	2588	0.0969096	0.0104288
1	2607	0.395954	0.0195973
1	2612	0.17985	0.0130461
1	2618	0.221425	0.00994888
1	2619	0.120333	0.0167284
1	2623	0.0557572	0.0103399
1	2628	0.159605	0.0107235
1	2629	0.131253	0.0161079
1	2632	0.199708	0.0103332
1	2636	0.120118	0.0103331
1	2640	0.144768	0.0101572
1	2647	0.180923	0.0125921
1	2649	0.193721	0.0206559
1	2651	0.0902751	0.0121954
1	2655	0.0619261	0.0180291
1	2656	0.11811	0.0106479
1	2658	0.0563702	0.0150829
1	2662	0.172314	0.0109164
1	2666	0.0517762	0.0139069
1	2673	0.179252	0.0152873
1	2681	0.114506	0.0140045
1	2684	0.305098	0.0216588
1	2688	0.164063	0.0153219
1	2689	0.0975176	0.0140351
1	2691	0.120384	0.0109018
1	2693	0.382434	0.00834547
1	2697	0.224057	0.0243215
1	2698	0.1797	0.0142703
1	2702	0.151928	0.0178466
1	2706	0.109101	0.0115357
1	2709	0.108027	0.0173061
1	2711	0.159618	0.0116358
1	2720	0.173167	0.0121706
1	2727	0.396587	0.0075822
1	2728	0.103646	0.0175429
1	2730	0.124453	0.0128253
1	2731	0.110839	0.0108299
1	2732	0.0922844	0.0165181
1	2739	0.201819	0.0127392
1	2750	0.156857	0.0118399
1	2754	0.0607293	0.0160544
1	2757	0.098852	0.0129752
1	2761	0.0885858	0.0161989
1	2767	0.605367	0.00850808
1	2769	0.205673	0.0183983
1	2775	0.247957	0.0137922
1	2777	0.0558141	0.0125134
1	2780	0.104709	0.0139357
1	2781	0.207717	0.0104214
1	2782	0.0739456	0.0132947
1	2784	0.0723055	0.0111774
1	2798	0.250071	0.0130358
1	2802	0.0813707	0.0195863
1	2806	0.731888	0.0116336
1	2807	0.197781	0.0116816
1	2808	0.527004	0.0079027
1	2809	0.111716	0.0113739
1	2811	0.12592	0.0132969
1	2814	0.0591888	0.0125006
1	2819	0.372444	0.0136301
1	2826	0.109927	0.017858
1	2828	0.240293	0.0109042
1	2830	0.0980665	0.0177765
1	2831	0.140261	0.0203424
1	2832	0.149309	0.0120843
1	2834	0.215455	0.00992836
1	2840	0.203235	0.0149632
1	2844	0.0845668	0.0098182
1	2845	0.0669211	0.0117236
1	2847	0.295108	0.0100533
1	2849	0.159113	0.00968466
1	2853	0.188145	0.0131067
1	2857	0.583152	0.0144826
1	2862	0.239292	0.0273354
1	2864	0.198459	0.0156321
1	2866	0.171539	0.0250064
1	2872	0.135495	0.0117544
1	2882	0.131546	0.00980868
1	2888	0.0552875	0.0111663
1	2890	0.0812244	0.017818
1	2896	0.0978359	0.0123065
1	2897	0.236144	0.0176334
1	2905	0.196629	0.042851
1	2907	0.247029	0.0193361
1	2919	0.167767	0.0108193
1	2921	0.193819	0.0108754
1	2923	0.0490646	0.0122731
1	2928	0.0790498	0.0196881
1	2935	0.0737595	0.0113936
1	2936	0.1608	0.0107869
1	2937	0.17343	0.0118367
1	2938	0.190904	0.0197399
1	2939	0.0467213	0.0134203
1	2941	0.387271	0.0126904
1	2950	0.160481	0.022552
1	2952	0.0740256	0.0154919
1	2956	0.132782	0.0149231
1	2964	0.137266	0.0158897
1	2966	0.177106	0.0161668
1	2968	0.552206	0.0124593
1	2970	0.130216	0.0152574
1	2971	0.182411	0.00998249
1	2972	0.156112	0.0123502
1	2974	0.203139	0.0239303
1	2978	0.0775943	0.0232277
1	2983	0.133339	0.0180064
1	2992	0.0472918	0.01308
1	2995	0.24212	0.0232497
1	3002	0.139437	0.0159016
1	3004	0.111629	0.0176516
1	3005	0.221168	0.0166563
1	3012	0.193026	0.0136504
1	3014	0.186537	0.00906078
1	3018	0.105077	0.0231474
1	3029	0.165647	0.026089
1	3030	0.0815999	0.0167705
1	3037	0.417527	0.0123447
1	3042	0.161899	0.0165439
1	3043	0.137335	0.0163138
1	3050	0.0634221	0.0181797
1	3053	0.0775937	0.0161279
1	3067	0.0618218	0.0115971
1	3070	0.184709	0.0250929
1	3072	0.250498	0.0251004
1	3075	0.122838	0.0133581
1	3077	0.146418	0.0185238
1	3079	0.16386	0.0267683
1	3080	0.214027	0.00985384
1	3085	0.167317	0.0157337
1	3087	0.0759953	0.0157033
1	3088	0.0845425	0.0109928
1	3093	0.139094	0.027114
1	3098	0.0430462	0.0125702
1	3101	0.168546	0.0160603
1	3115	0.19504	0.00998485
1	3118	0.41123	0.0101408
1	3119	0.0997075	0.0168978
1	3128	0.770439	0.0185277
1	3133	0.095824	0.0179537
1	3135	0.0812146	0.0154928
1	3140	0.247068	0.0110242
1	3141	0.170055	0.014815
1	3143	0.163843	0.0126927
1	3151	0.0723993	0.00989793
1	3156	0.0775668	0.018297
1	3158	0.178231	0.0121481
1	3160	0.0993685	0.0282846
1	3162	0.415996	0.012216
1	3163	0.141127	0.0167684
1	3169	0.263398	0.0266373
1	3180	0.5166	0.0112487
1	3183	0.142839	0.0114557
1	3186	0.242939	0.0214884
1	3188	0.0586916	0.0123722
1	3190	0.254618	0.022063
1	3199	0.482072	0.00860379
1	3200	0.189174	0.0238726
1	3208	0.159559	0.0157721
1	3209	0.0730446	0.0153093
1	3211	0.128075	0.0157663
1	3213	0.508306	0.00772026
1	3216	0.152748	0.0340124
1	3218	0.221731	0.0138914
1	3219	0.195162	0.0132304
1	3220	0.246531	0.0140762
1	3228	0.134681	0.0214288
1	3232	0.0800931	0.0151564
1	3233	0.083266	0.0166853
1	3238	0.125799	0.0109241
1	3245	0.199535	0.00911275
1	3246	0.373773	0.013424
1	3249	0.243067	0.0106819
1	3250	0.180272	0.0221637
1	3253	0.081645	0.0206745
1	3262	0.258998	0.0134917
1	3268	0.103268	0.0108021
1	3272	0.155474	0.0106855
1	3277	0.156591	0.0116909
1	3278	0.199682	0.0198646
1	3279	0.249367	0.0101716
1	3282	0.306965	0.0122503
1	3291	0.171201	0.0225396
1	3294	0.146869	0.0230138
1	3303	0.113466	0.0163423
1	3305	0.096069	0.0234154
1	3313	0.0917257	0.011221
1	3314	0.0852426	0.0112688
1	3316	0.065411	0.0109099
1	3320	0.0947539	0.0187605
1	3322	0.0620441	0.0167035
1	3331	0.172804	0.0155365
1	3346	0.0642887	0.0106788
1	3348	0.0954126	0.0105723
1	3350	0.228078	0.0136585
1	3352	0.0784176	0.0180617
1	3353	0.213069	0.0185186
1	3356	0.110385	0.0129096
1	3358	0.0631424	0.0166759
1	3365	0.156625	0.0108806
1	3374	0.188645	0.0154296
1	3378	0.279203	0.0109096
1	3381	0.0872389	0.024637
1	3384	0.220027	0.0156805
1	3388	0.195083	0.0153551
1	3391	0.262472	0.0237898
1	3393	0.20661	0.0118763
1	3397	0.0852937	0.0129078
1	3398	0.151921	0.0168426
1	3402	0.161265	0.0118983
1	3404	0.333518	0.0119735
1	3405	0.592436	0.0101678
1	3415	0.0669424	0.0111651
1	3419	0.152018	0.0136502
1	3420	0.154108	0.0122402
1	3425	0.306305	0.0191771
1	3427	0.256064	0.0110026
1	3435	0.206184	0.0166602
1	3436	0.522603	0.00669924
1	3443	0.233921	0.0273875
1	3446	0.0721628	0.0200402
1	3450	0.139342	0.0227089
1	3452	0.217509	0.012541
1	3453	0.0999836	0.0220856
1	3461	0.146794	0.0111443
1	3480	0.58828	0.0128837
1	3485	0.216829	0.0128076
1	3487	0.100525	0.0101594
1	3489	0.0716327	0.0137142
1	3490	0.109504	0.0247729
1	3493	0.0825511	0.0199443
1	3498	0.092474	0.0116153
1	3501	0.0849614	0.0150681
1	3502	0.22761	0.0244936
1	3507	0.0792912	0.0182987
1	3509	0.0568419	0.0126223
1	3520	0.135916	0.011849
1	3522	0.12581	0.0117329
1	3525	0.119708	0.0234808
1	3528	0.166896	0.00968439
1	3531	0.526541	0.00848551
1	3538	0.194354	0.019876
1	3543	0.157841	0.0117247
1	3546	0.0623333	0.0187642
1	3547	0.0606031	0.0124932
1	3548	0.0872115	0.0112044
1	3550	0.174464	0.0159603
1	3554	0.072619	0.0218725
1	3556	0.192399	0.0135575
1	3558	0.0536788	0.0157328
1	3563	0.0586722	0.016013
1	3565	0.100249	0.0120045
1	3574	0.202713	0.0150778
1	3575	0.0931449	0.0221903
1	3576	0.212366	0.0098394
1	3580	0.522789	0.00974296
1	3581	0.152765	0.0104026
1	3584	0.223093	0.0143269
1	3586	0.233268	0.0108441
1	3587	0.181492	0.0182693
1	3597	0.0846927	0.022261
1	3603	0.620069	0.009571
1	3612	0.0907712	0.0238915
1	3614	0.132065	0.0229926
1	3618	0.0638134	0.0134584
1	3621	0.119843	0.0134761
1	3622	0.0918218	0.0197805
1	3626	0.18997	0.0107204
1	3627	0.0796198	0.0132484
1	3628	0.0644629	0.0167155
1	3632	0.0860381	0.013208
1	3638	0.178652	0.0109425
1	3644	0.0885548	0.015795
1	3645	0.230395	0.0145896
1	3656	0.106756	0.0180262
1	3657	0.171194	0.0382113
1	3661	0.0487518	0.0128753
1	3667	0.214526	0.0164409
1	3668	0.142338	0.0139279
1	3670	0.161562	0.0119417
1	3672	0.167763	0.0144023
1	3674	0.665515	0.0112022
1	3685	0.117667	0.0215733
1	3686	0.115078	0.0244854
1	3687	0.0604197	0.013099
1	3690	0.087504	0.0125922
1	3702	0.120452	0.0188623
1	3711	0.112248	0.0128435
1	3713	0.129473	0.0117222
1	3717	0.184881	0.015522
1	3724	0.302552	0.0183995
1	3729	0.919194	0.0093796
1	3732	0.0942241	0.0145556
1	3734	0.176526	0.0109982
1	3735	0.165906	0.0337417
1	3738	0.12239	0.0207615
1	3740	0.217348	0.0113851
1	3744	0.137409	0.0121635
1	3745	0.0968608	0.0215722
1	3750	0.0961835	0.0105256
1	3751	0.108084	0.0253576
1	3756	0.270353	0.0118553
1	3761	0.133886	0.0157981
1	3762	0.158705	0.0101351
1	3764	0.157449	0.00995163
1	3766	0.0619738	0.014168
1	3772	0.107701	0.0103195
1	3779	0.174382	0.0204255
1	3783	0.0683232	0.0134685
1	3789	0.130946	0.012689
1	3804	0.126745	0.0122038
1	3805	0.115997	0.013456
1	3812	0.362059	0.00839496
1	3816	0.11701	0.0249804
1	3820	0.0743052	0.0168769
1	3830	0.10885	0.0112746
1	3832	0.393384	0.011853
1	3833	0.107576	0.0304139
1	3837	0.218936	0.013475
1	3838	0.234696	0.0175662
1	3844	0.128896	0.0223448
1	3845	0.170825	0.0186609
1	3847	0.176992	0.0202125
1	3848	0.198432	0.0133476
1	3852	0.58542	0.00972074
1	3855	0.0909381	0.0186174
1	3857	0.136808	0.0184595
1	3866	0.201336	0.012212
1	3867	0.148964	0.01286
1	3869	0.0856992	0.0163047
1	3876	0.0888063	0.0180448
1	3881	0.0642346	0.01543
1	3890	0.341999	0.0189356
1	3897	0.153455	0.0255502
1	3898	0.166455	0.0154906
1	3899	0.175353	0.0174968
1	3905	0.0814828	0.0210754
1	3908	0.148778	0.0299164
1	3909	0.0840318	0.0140781
1	3910	0.231784	0.0148159
1	3911	0.226653	0.0107284
1	3913	0.179121	0.0134941
1	3919	0.146207	0.0121072
1	3922	0.317313	0.0144407
1	3927	0.214856	0.0145873
1	3932	0.0725974	0.0161217
1	3933	0.079358	0.0147819
1	3936	0.185468	0.00924823
1	3941	0.103805	0.0190448
1	3944	0.100109	0.0108839
1	3947	0.11737	0.0152552
1	3950	0.148503	0.0124737
1	3951	0.240972	0.0100688
1	3953	0.0577969	0.012985
1	3957	0.195405	0.0221262
1	3969	0.136832	0.0107556
1	3972	0.093336	0.0108101
1	3992	0.0730874	0.0131002
1	3994	0.0919234	0.010278
1	3995	0.179202	0.0230423
1	3997	0.173701	0.0119866
1	4003	0.0768317	0.0156699
1	4005	0.262658	0.0114739
1	4007	0.109378	0.0169615
1	4014	0.101812	0.0101969
1	4019	0.307371	0.0189653
1	4030	0.200043	0.0268407
1	4033	0.0689362	0.0124901
1	4041	0.0566745	0.0161676
1	4043	0.0706349	0.013678
1	4044	0.240428	0.0132393
1	4046	0.0772249	0.0164378
1	4047	0.0659325	0.0184594
1	4053	0.116398	0.0300025
1	4056	0.209607	0.0166123
1	4066	0.163349	0.0119761
1	4067	0.191707	0.0268684
1	4068	0.224107	0.0184227
1	4073	0.170325	0.0222143
1	4074	0.437692	0.0128383
1	4081	0.189898	0.0172901
1	4083	0.127809	0.0116881
1	4085	0.177681	0.0105797
1	4099	0.27467	0.0140732
1	4101	0.0862244	0.0223687
1	4107	0.166734	0.0210864
1	4109	0.0810337	0.0153816
1	4113	0.211151	0.0144811
1	4119	0.541253	0.0133969
1	4122	0.0871471	0.0171529
1	4129	0.0951699	0.0143081
1	4133	0.100364	0.0215251
1	4140	0.0944081	0.0133875
1	4144	0.124871	0.0140916
1	4152	0.0681144	0.0102746
1	4161	0.0992301	0.0135868
1	4162	0.0464022	0.0127863
1	4163	0.20799	0.0142283
1	4165	0.080936	0.0214648
1	4168	0.260811	0.0123421
1	4170	0.0788634	0.019124
1	4177	0.11758	0.0196595
1	4185	0.164042	0.0126304
1	4187	0.156819	0.0294431
1	4189	0.0627006	0.0112996
1	4192	0.191565	0.0165122
1	4196	0.745908	0.00977117
1	4202	0.157334	0.0145116
1	4205	0.155842	0.0117779
1	4211	0.0914545	0.0125516
1	4216	0.17092	0.0126064
1	4220	0.183494	0.0183347
1	4222	0.134991	0.0141805
1	4225	0.164404	0.0110521
1	4229	0.0807954	0.0122317
1	4233	0.0487831	0.0103157
1	4237	0.0815725	0.023583
1	4238	0.139595	0.018889
1	4240	0.183039	0.0135413
1	4252	0.110971	0.0163504
1	4257	0.247911	0.0134084
1	4258	0.126847	0.0174873
1	4270	0.137579	0.0106207
1	4279	0.218147	0.0153768
1	4281	0.217584	0.0149546
1	4284	0.132316	0.0125037
1	4285	0.0650784	0.0169944
1	4292	0.388086	0.0152965
1	4309	0.258504	0.00912215
1	4316	0.121968	0.0111556
1	4321	0.154438	0.012401
1	4323	0.208436	0.0142793
1	4326	0.132175	0.018613
1	4335	0.0784193	0.0135717
1	4336	0.107249	0.0196414
1	4338	0.124705	0.0135704
1	4344	0.0878703	0.0163125
1	4345	0.204773	0.0146205
1	4351	0.234769	0.0435751
1	4352	0.0849423	0.0146388
1	4355	0.0797939	0.0120601
1	4356	0.134758	0.0129769
1	4363	0.0736828	0.0198697
1	4365	0.241546	0.0172617
1	4366	0.254916	0.0446367
1	4369	0.167813	0.0193827
1	4370	0.214912	0.0108881
1	4371	0.120561	0.0200786
1	4374	0.0997746	0.0219804
1	4379	0.0833066	0.0237268
1	4393	0.430124	0.0150602
1	4394	0.247636	0.0232553
1	4396	0.119482	0.0210643
1	4400	0.206303	0.013789
1	4406	0.138381	0.0109315
1	4408	0.134622	0.00993707
1	4409	0.136906	0.0143348
1	4410	0.0937487	0.0111798
1	4416	0.0853726	0.0137532
1	4417	0.219937	0.012064
1	4420	0.168472	0.0127132
1	4423	0.0745928	0.0173177
1	4425	0.176464	0.0101401
1	4428	0.46847	0.0105073
1	4438	0.159302	0.0175492
1	4441	0.228601	0.0105682
1	4443	0.141649	0.0151873
1	4445	0.36232	0.010898
1	4454	0.182172	0.0290164
1	4457	0.159748	0.0148088
1	4458	0.126274	0.0234039
1	4461	0.127802	0.0311849
1	4467	0.103329	0.0245528
1	4468	0.112229	0.0175983
1	4469	0.0587411	0.0138143
1	4470	0.165431	0.010535
1	4489	0.129225	0.0122152
1	4494	0.116341	0.0113585
1	4498	0.0809523	0.0105969
1	4505	0.152719	0.0101332
1	4509	0.203362	0.023066
1	4516	0.481038	0.0141053
1	4526	0.278237	0.0213388
1	4536	0.11562	0.0196231
1	4538	0.165811	0.0172877
1	4542	0.298258	0.0253349
1	4543	0.107679	0.0109756
1	4548	0.0932788	0.0241707
1	4552	0.244915	0.0339207
1	4562	0.152712	0.00993359
1	4565	0.136235	0.0222067
1	4568	0.301246	0.0201668
1	4570	0.142175	0.015147
1	4573	0.094875	0.0130249
1	4575	0.114733	0.0204586
1	4578	0.105698	0.0108429
1	4590	0.0902279	0.0125676
1	4591	0.162075	0.0109325
1	4592	0.0435991	0.012617
1	4601	0.201018	0.0102139
1	4604	0.218943	0.0162502
1	4609	0.167526	0.016467
1	4613	0.216305	0.0133042
1	4615	0.160481	0.0227094
1	4619	0.170779	0.0122241
1	4620	0.176717	0.0131777
1	4629	0.17104	0.0114173
1	4643	0.0991314	0.0143024
1	4647	0.410421	0.0119182
1	4653	0.0434379	0.0124649
1	4661	0.252704	0.0237591
1	4668	0.198209	0.0110822
1	4670	0.110044	0.0188048
1	4674	0.0501998	0.0138844
1	4682	0.201619	0.0166632
1	4685	0.167807	0.018788
1	4690	0.13413	0.0104932
1	4692	0.0441574	0.0129098
1	4705	0.130018	0.0264009
1	4711	0.0737786	0.0121008
1	4717	0.119186	0.0202032
1	4719	0.0758965	0.0130576
1	4720	0.254013	0.0179859
1	4724	0.155835	0.0172146
1	4725	0.295722	0.0149873
1	4734	0.577792	0.0110708
1	4741	0.25934	0.0178918
1	4743	0.0843738	0.0106153
1	4747	0.107908	0.0267699
1	4749	0.174413	0.0130176
1	4752	0.231609	0.0105965
1	4755	0.163879	0.0308585
1	4756	0.139055	0.0253836
1	4757	0.115761	0.018102
1	4761	0.126765	0.0121919
1	4762	0.253376	0.0154163
1	4764	0.165771	0.0151751
1	4765	0.216542	0.0139062
1	4766	0.184357	0.012996
1	4767	0.0684845	0.0135022
1	4774	0.0858045	0.0197472
1	4775	0.0731618	0.0127039
1	4780	0.0580836	0.0152262
1	4785	0.122029	0.0098025
1	4787	0.190448	0.010272
1	4788	0.215942	0.0142669
1	4790	0.343851	0.0121718
1	4803	0.122354	0.019784
1	4805	0.229641	0.0198205
1	4806	0.0887645	0.0136107
1	4808	0.0631239	0.0107491
1	4821	0.205643	0.0377673
1	4824	0.15418	0.0152342
1	4830	0.140793	0.0170953
1	4836	0.466631	0.00888613
1	4846	0.550588	0.00806888
1	4847	0.15188	0.0259077
1	4863	0.0680626	0.0197557
1	4866	0.17941	0.0205289
1	4870	0.0993666	0.0156926
1	4880	0.110953	0.0144123
1	4885	0.213782	0.0136011
1	4889	0.241229	0.0137268
1	4896	0.20188	0.0100188
1	4897	0.17607	0.0239014
1	4903	0.0826234	0.011232
1	4904	0.352885	0.0108205
1	4909	0.590155	0.0237212
1	4910	0.190377	0.0120742
1	4912	0.0945437	0.0159562
1	4914	0.307652	0.0236273
1	4918	0.104637	0.0137432
1	4923	0.0634581	0.0190652
1	4927	0.122853	0.0195188
1	4928	0.072118	0.0137127
1	4933	0.225253	0.0118262
1	4946	0.07276	0.0104566
1	4948	0.763397	0.0112189
1	4952	0.121824	0.014323
1	4959	0.0768815	0.0192249
1	4960	0.170738	0.0147025
1	4961	0.276797	0.0179104
1	4963	0.0524361	0.0147314
1	4965	0.160837	0.0287309
1	4967	0.0782591	0.0202192
1	4969	0.120199	0.0227597
1	4973	0.0512746	0.0107887
1	4975	0.138428	0.0109967
1	4977	0.253779	0.0099183
1	4979	0.228149	0.014141
1	4988	0.171637	0.00915809
1	4990	0.0436784	0.0115734
1	4996	0.132841	0.0144364
1	4998	0.131856	0.0187563
1	5007	0.140106	0.0106814
1	5012	0.105219	0.0239287
1	5017	0.166418	0.0162925
1	5020	0.0984708	0.0254018
1	5021	0.140495	0.0159282
1	5023	0.480084	0.0101135
1	5028	0.409422	0.0109427
1	5033	0.159264	0.0106435
1	5034	0.107316	0.0109568
1	5036	0.137087	0.0104431
1	5038	0.185688	0.0140826
1	5046	0.164015	0.00991359
1	5049	0.0588257	0.012809
1	5055	0.0551055	0.015794
1	5056	0.0852779	0.011217
1	5057	0.135525	0.0261439
1	5059	0.0695475	0.0202641
1	5060	0.295464	0.0321966
1	5069	0.174655	0.0149397
1	5075	0.0769438	0.0132026
1	5076	0.227109	0.0150192
1	5086	0.0844621	0.0177997
1	5096	0.183734	0.018768
1	5098	0.12704	0.0226403
1	5111	0.101088	0.017666
1	5112	0.234251	0.0148053
1	5115	0.143621	0.011026
1	5116	0.113535	0.0184667
1	5117	0.140738	0.0130803
1	5121	0.129684	0.0139606
1	5125	0.0852578	0.012512
1	5130	0.117273	0.0218405
1	5131	0.0501611	0.0133376
1	5137	0.0349653	0.0102772
1	5139	0.14941	0.0142384
1	5143	0.525299	0.00903982
1	5146	0.127522	0.00989161
1	5150	0.61234	0.011355
1	5156	0.55316	0.0075955
1	5160	0.10997	0.0124891
1	5162	0.0736593	0.0146762
1	5174	0.137788	0.0119591
1	5186	0.123411	0.0111571
1	5193	0.219081	0.00996227
1	5197	0.139776	0.0276292
1	5204	0.14662	0.0106407
1	5207	0.0853953	0.0116613
1	5209	0.226728	0.0149235
1	5219	0.0803935	0.0137674
1	5222	0.206664	0.0110557
1	5225	0.159664	0.0152454
1	5229	0.0847397	0.0146434
1	5230	0.166666	0.0146298
1	5234	0.25516	0.0136411
1	5237	0.0542932	0.014541
1	5238	0.0915945	0.0265148
1	5240	0.121479	0.0134325
1	5241	0.183176	0.0144217
1	5247	0.223739	0.0115623
1	5250	0.103754	0.0137106
1	5257	0.666071	0.0136343
1	5263	0.100186	0.0108142
1	5265	0.225241	0.0157613
1	5268	0.0935054	0.0110092
1	5275	0.0408473	0.0106386
1	5281	0.259255	0.0135998
1	5287	0.167	0.0266413
1	5289	0.0659601	0.0118836
1	5295	0.393381	0.0100249
1	5311	0.124852	0.0147936
1	5315	0.114304	0.0226185
1	5317	0.0885177	0.0112192
1	5318	0.143756	0.0103541
1	5323	0.175161	0.0271589
1	5336	0.190579	0.0100608
1	5338	0.21077	0.0304869
1	5339	0.310548	0.0163652
1	5341	0.0685398	0.0160743
1	5343	0.29688	0.0102989
1	5346	0.22842	0.0124141
1	5349	0.147676	0.0180431
1	5351	0.212251	0.027437
1	5356	0.151379	0.0161284
1	5362	0.168577	0.0104627
1	5364	0.0812352	0.0134613
1	5369	0.175907	0.0155572
1	5375	0.24923	0.0183685
1	5378	0.275261	0.0135781
1	5380	0.0952277	0.0110098
1	5387	0.0658861	0.0122747
1	5392	0.148254	0.0138724
1	5393	0.126269	0.0184553
1	5394	0.070874	0.0193676
1	5396	0.157048	0.0128116
1	5402	0.148133	0.0140142
1	5403	0.22183	0.0114979
1	5404	0.0691213	0.0145148
1	5415	0.128946	0.0152314
1	5418	0.202258	0.0210081
1	5420	0.443566	0.0116613
1	5424	0.0578053	0.0171965
1	5425	0.149674	0.0115069
1	5431	0.0847361	0.0228142
1	5438	0.166568	0.0144628
1	5439	0.0774418	0.0209197
1	5444	0.137063	0.0143085
1	5445	0.13313	0.0109977
1	5447	0.0733402	0.015109
1	5459	0.248812	0.0185449
1	5460	0.0626884	0.0140388
1	5468	0.093627	0.0179165
1	5469	0.0989205	0.0169945
1	5472	0.0749866	0.0221046
1	5474	0.295279	0.0195135
1	5476	0.0633245	0.0167466
1	5478	0.195755	0.0107438
1	5483	0.0842524	0.0247105
1	5484	0.0790613	0.0167492
1	5486	0.0838625	0.0230155
1	5488	0.0931844	0.00996177
1	5491	0.229906	0.0565463
1	5498	0.411466	0.0148426
1	5499	0.180447	0.0102061
1	5500	0.110161	0.0125482
1	5501	0.228204	0.0153846
1	5503	0.268813	0.0113123
1	5506	0.107788	0.01918
1	5508	0.112591	0.0101842
1	5515	0.0528939	0.0104626
1	5523	0.168206	0.0161312
1	5524	0.4187	0.00984508
1	5525	0.210909	0.0135338
1	5532	0.218238	0.0104663
1	5533	0.091279	0.0213001
1	5535	0.0611278	0.0136288
1	5539	0.0638938	0.0130146
1	5540	0.202112	0.0106387
1	5541	0.175373	0.0179779
1	5542	0.0911024	0.0143898
1	5543	0.0737338	0.0123788
1	5545	0.422092	0.0123244
1	5549	0.208696	0.0161767
1	5553	0.181881	0.0101298
1	5563	0.579128	0.0112463
1	5564	0.156123	0.0167083
1	5565	0.159852	0.0117098
1	5572	0.0626601	0.0166726
1	5582	0.100952	0.0182386
1	5591	0.100789	0.0151267
1	5593	0.448307	0.00820353
1	5600	0.109965	0.0181433
1	5601	0.0784394	0.0108611
1	5605	0.135566	0.0106984
1	5610	0.151361	0.0128317
1	5613	0.179169	0.0129753
1	5615	0.209181	0.0110646
1	5617	0.17667	0.0131708
1	5618	0.146255	0.0247167
1	5619	0.23141	0.0112236
1	5620	0.135193	0.0163579
1	5621	0.108803	0.0103827
1	5631	0.0906153	0.0175559
1	5639	0.137475	0.0237756
1	5649	0.101357	0.015478
1	5653	0.0977344	0.0202727
1	5660	0.511544	0.00731225
1	5662	0.214606	0.0227147
1	5668	0.259598	0.0118814
1	5669	0.201584	0.0146939
1	5675	0.184528	0.0158639
1	5682	0.217093	0.018382
1	5685	0.143893	0.00970949
1	5693	0.119844	0.0140828
1	5697	0.148326	0.0110178
1	5704	0.186865	0.0112953
1	5708	0.175067	0.0204907
1	5711	0.313171	0.0127654
1	5714	0.180324	0.00967456
1	5715	0.137861	0.0205889
1	5716	0.106714	0.0110864
1	5721	0.217368	0.0155629
1	5728	0.324329	0.0119354
1	5735	0.0965238	0.0141914
1	5738	0.0867787	0.0129211
1	5742	0.103183	0.0122656
1	5746	0.219603	0.0175678
1	5749	0.265657	0.0130959
1	5752	0.508434	0.00727121
1	5753	0.0603497	0.0115754
1	5756	0.160816	0.0128786
1	5757	0.182924	0.0112484
1	5758	0.0550116	0.0129158
1	5759	0.110238	0.0156497
1	5763	0.0711971	0.0138049
1	5769	0.100505	0.0228186
1	5770	0.160329	0.0107235
1	5771	0.0476969	0.0112956
1	5772	0.0599933	0.0121944
1	5773	0.121818	0.0163129
1	5774	0.149724	0.0165059
1	5775	0.12015	0.01114
1	5776	0.276855	0.013086
1	5779	0.211819	0.0237012
1	5783	0.09022	0.0161687
1	5794	0.0445077	0.0117704
1	5803	0.477365	0.00854568
1	5817	0.0914049	0.0144036
1	5820	0.0708651	0.0171784
1	5824	0.148557	0.0176659
1	5830	0.193259	0.021779
1	5846	0.0699457	0.0106929
1	5851	0.545977	0.00856673
1	5853	0.245373	0.0101193
1	5857	0.142774	0.0126441
1	5861	0.11799	0.018201
1	5864	0.166788	0.0144419
1	5867	0.129279	0.0194212
1	5875	0.132489	0.0144562
1	5876	0.109572	0.0141012
1	5880	0.0649721	0.0192551
1	5886	0.22523	0.012592
1	5890	0.367798	0.0119375
1	5891	0.142622	0.0131823
1	5895	0.126025	0.0255534
1	5896	0.107054	0.0137968
1	5898	0.12569	0.0155401
1	5907	0.0783707	0.0220033
1	5910	0.139272	0.0193168
1	5912	0.0667051	0.0138848
1	5914	0.200869	0.0155155
1	5916	0.173025	0.0123205
1	5918	0.228452	0.0151749
1	5921	0.199585	0.011659
1	5927	0.475727	0.00742327
1	5940	0.0549174	0.0132848
1	5941	0.0737428	0.0105998
1	5945	0.284635	0.0140584
1	5948	0.158641	0.024809
1	5949	0.054746	0.0146632
1	5957	0.200598	0.0148765
1	5960	0.0753633	0.0189518
1	5962	0.255169	0.015594
1	5971	0.219592	0.0140781
1	5981	0.148116	0.0124947
1	5983	0.0848633	0.0150745
1	5986	0.0958225	0.0147988
1	5987	0.238813	0.0166093
1	5989	0.0432123	0.0102132
1	5990	0.110338	0.0206443
1	5992	0.113041	0.0151385
1	5994	0.229788	0.0263096
1	5998	0.121784	0.0207911
1	6011	0.196302	0.0109384
1	6018	0.188063	0.0103811
1	6022	0.169929	0.0120145
1	6027	0.58333	0.0157982
1	6029	0.0716848	0.0211461
1	6036	0.169173	0.0111119
1	6038	0.116692	0.0102995
1	6046	0.114186	0.0188749
1	6055	0.122236	0.0124416
1	6057	0.18924	0.0155953
1	6058	0.0724445	0.0156714
1	6064	0.122908	0.0202369
1	6065	0.0729499	0.0187336
1	6066	0.222159	0.0207102
1	6074	0.724813	0.0102072
1	6082	0.0906618	0.0154538
1	6084	0.0846482	0.0137502
1	6097	0.064286	0.0124649
1	6100	0.0569693	0.0139259
1	6104	0.18734	0.0149679
1	6108	0.109226	0.012723
1	6110	0.0791398	0.0142139
1	6111	0.111351	0.0148723
1	6116	0.0410374	0.0107984
1	6118	0.217264	0.0137961
1	6120	0.463785	0.0137977
1	6124	0.0922457	0.0144473
1	6127	0.196244	0.0218584
1	6131	0.20396	0.0159574
1	6132	0.0658328	0.0196225
1	6139	0.128769	0.0174764
1	6142	0.233687	0.0115865
1	6145	0.160146	0.022271
1	6149	0.113677	0.010791
1	6151	0.545411	0.0082878
1	6152	0.047642	0.0113349
1	6162	0.240365	0.0151643
1	6172	0.147272	0.0211657
1	6173	0.701272	0.0194786
1	6174	0.34194	0.00813062
1	6185	0.164939	0.025858
1	6186	0.0930875	0.0116321
1	6187	0.0463958	0.0135047
1	6189	0.163318	0.0258794
1	6193	0.189083	0.0129573
1	6201	0.156835	0.0157873
1	6206	0.138638	0.0202823
1	6209	0.177822	0.0125385
1	6211	0.113755	0.0102851
1	6212	0.0564146	0.0166015
1	6225	0.175275	0.0157282
1	6228	0.247875	0.0205033
1	6236	0.124996	0.0143184
1	6237	0.0830666	0.0202812
1	6240	0.198668	0.0143061
1	6242	0.0541222	0.0158004
1	6244	0.131661	0.0109368
1	6245	0.0964931	0.0153033
1	6247	0.336448	0.0196471
1	6256	0.0721175	0.0175419
1	6258	0.0495242	0.0122059
1	6263	0.293723	0.0106693
1	6270	0.491882	0.0198591
1	6271	0.314767	0.011219
1	6273	0.127619	0.0188947
1	6279	0.213589	0.0226987
1	6280	0.112995	0.0106316
1	6284	0.160004	0.0187613
1	6285	0.198835	0.016082
1	6287	0.182961	0.0140187
1	6288	0.0836546	0.0119519
1	6294	0.185097	0.0460878
1	6300	0.122342	0.0251651
1	6304	0.250795	0.0117561
1	6311	0.0960008	0.0216239
1	6315	0.500322	0.0095176
1	6323	0.138942	0.0277668
1	6325	0.0651325	0.0138265
1	6332	0.211548	0.0231458
1	6334	0.21461	0.0114898
1	6336	0.102324	0.0281564
1	6338	0.120807	0.0101508
1	6347	0.102165	0.0177738
1	6349	0.176192	0.0141728
1	6355	0.155547	0.0103413
1	6356	0.0805878	0.011698
1	6357	0.150713	0.0168885
1	6362	0.0558997	0.0123038
1	6364	0.481555	0.0110166
1	6366	0.468481	0.00911537
1	6372	0.056957	0.0140565
1	6376	0.42936	0.0126968
1	6377	0.0808847	0.0176373
1	6378	0.117433	0.0103233
1	6379	0.182458	0.0154666
1	6381	0.217774	0.0148149
1	6387	0.0486354	0.0136938
1	6388	0.225339	0.0112159
1	6390	0.338301	0.0194528
1	6394	0.39305	0.0117746
1	6396	0.290063	0.0119465
1	6398	0.148325	0.0137746
1	6400	0.169203	0.0109623
1	6414	0.185671	0.0452945
1	6416	0.0627409	0.0100534
1	6418	0.216912	0.0140782
1	6426	0.0493429	0.0121422
1	6435	0.130349	0.0189257
1	6442	0.215223	0.0104848
1	6443	0.0955455	0.0204649
1	6445	0.180107	0.01167
1	6447	0.0544605	0.0154036
1	6451	0.231541	0.0170366
1	6455	0.0972978	0.0115777
1	6458	0.0731001	0.017328
1	6469	0.139778	0.0125882
1	6470	0.497447	0.00789767
1	6472	0.317569	0.0402299
1	6475	0.213719	0.00992962
1	6479	0.0770875	0.0108469
1	6480	0.169889	0.0118955
1	6481	0.128075	0.018202
1	6482	0.0555034	0.0133088
1	6483	0.259619	0.0140679
1	6485	0.150033	0.023272
1	6488	0.327362	0.00800983
1	6490	0.0811472	0.0110334
1	6507	0.0529694	0.0157439
1	6510	0.162801	0.0154899
1	6516	0.127876	0.0122706
1	6532	0.135214	0.0127974
1	6533	0.15689	0.0184394
1	6537	0.103834	0.0165637
1	6544	0.183739	0.0145744
1	6546	0.218125	0.0158221
1	6549	0.136463	0.0150419
1	6551	0.238062	0.0102332
1	6557	0.104718	0.014025
1	6562	0.118408	0.0171808
1	6575	0.136389	0.0151147
1	6576	0.10251	0.0207349
1	6577	0.140133	0.013486
1	6581	0.450693	0.00821074
1	6590	0.185932	0.0128342
1	6593	0.169861	0.0267799
1	6594	0.0900441	0.0101903
1	6595	0.239161	0.0102182
1	6596	0.226734	0.0133507
1	6602	0.314692	0.0114278
1	6606	0.0792566	0.0120203
1	6608	0.228896	0.0114698
1	6627	0.275539	0.0252364
1	6641	0.296459	0.0387938
1	6647	0.186379	0.0314138
1	6650	0.108632	0.0238705
1	6651	0.0705831	0.0105206
1	6652	0.186466	0.0183885
1	6656	0.527444	0.0134717
1	6658	0.181178	0.010884
1	6671	0.576512	0.00630451
1	6677	0.166617	0.0310078
1	6682	0.258244	0.0120222
1	6686	0.234145	0.0224714
1	6691	0.207368	0.0127758
1	6695	0.103326	0.0129876
1	6697	0.0573439	0.0113991
1	6710	0.235146	0.0144569
1	6718	0.137422	0.0192693
1	6726	0.111114	0.0173064
1	6733	0.116565	0.0209919
1	6735	0.209639	0.0107928
1	6742	0.214357	0.0105796
1	6768	0.197212	0.0176404
1	6771	0.103739	0.0125578
1	6773	0.0677833	0.0137873
1	6777	0.156264	0.0147353
1	6778	0.0907768	0.0121601
1	6780	0.1336	0.0206613
1	6785	0.481421	0.00757312
1	6789	0.099388	0.0231759
1	6791	0.0811615	0.0242961
1	6792	0.405208	0.011113
1	6793	0.143375	0.016937
1	6796	0.196971	0.0116183
1	6799	0.0736623	0.020082
1	6801	0.224295	0.0122131
1	6802	0.149874	0.0252214
1	6813	0.202009	0.0126184
1	6815	0.143093	0.0156122
1	6821	0.0702572	0.0111638
1	6823	0.151016	0.0105954
1	6840	0.214591	0.0618673
1	6848	0.201256	0.00955887
1	6849	0.0611007	0.0121524
1	6851	0.246544	0.0144582
1	6857	0.179396	0.0173469
1	6861	0.61389	0.00982345
1	6865	0.164653	0.0181677
1	6874	0.120522	0.0212348
1	6876	0.0551488	0.0157254
1	6879	0.0950053	0.0140552
1	6880	0.179453	0.0131015
1	6882	0.162971	0.0115918
1	6890	0.0844451	0.0200942
1	6891	0.210034	0.0107142
1	6892	0.0459987	0.0138007
1	6893	0.148329	0.0293764
1	6897	0.122722	0.0292767
1	6902	0.0808786	0.0202278
1	6904	0.230454	0.0169657
1	6911	0.167977	0.0109372
1	6912	0.160421	0.0151492
1	6915	0.117606	0.0208702
1	6916	0.230301	0.011778
1	6921	0.433445	0.0152276
1	6926	0.104231	0.0164986
1	6927	0.211928	0.0171683
1	6929	0.100981	0.0111484
1	6930	0.198225	0.0109067
1	6931	0.161699	0.0157359
1	6937	0.166052	0.0154809
1	6941	0.123827	0.0339803
1	6945	0.366812	0.0178717
1	6949	0.452183	0.0154498
1	6952	0.138646	0.0192802
1	6953	0.0688105	0.0110173
1	6963	0.105091	0.0137647
1	6968	0.0746028	0.0159631
1	6969	0.159473	0.013161
1	6980	0.0723665	0.0138697
1	6985	0.239401	0.0116019
1	6986	0.188339	0.0134631
1	6992	0.0556435	0.0148936
1	6994	0.201675	0.0106892
1	6995	0.525596	0.0095032
1	6996	0.26577	0.0151427
1	6997	0.0833397	0.0164993
1	6998	0.0659554	0.0109221
1	6999	0.157503	0.0229733
1	7000	0.217089	0.0218639
1	7001	0.378376	0.00915041
1	7005	0.235935	0.0178631
1	7009	0.141782	0.0122134
1	7011	0.0959304	0.019578
1	7012	0.594263	0.0179966
1	7016	0.15662	0.0122686
1	7022	0.126766	0.0225327
1	7024	0.262255	0.0153424
1	7025	0.408273	0.0120838
1	7026	0.0709926	0.0142986
1	7032	0.171333	0.0134484
1	7039	0.20517	0.0131895
1	7040	0.156647	0.0275071
1	7050	0.142725	0.0126074
1	7060	0.272594	0.0143991
1	7062	0.393056	0.0202452
1	7066	0.261572	0.0493886
1	7067	0.15136	0.0128805
1	7071	0.17301	0.0116546
1	7082	0.13292	0.0161083
1	7088	0.16047	0.0170408
1	7094	0.067395	0.0132585
1	7099	0.101728	0.0202084
1	7101	0.149034	0.022023
1	7113	0.230692	0.0129474
1	7117	0.522589	0.00827185
1	7119	0.271986	0.0309857
1	7124	0.181177	0.0301066
1	7126	0.226814	0.0151469
1	7129	0.0925632	0.0167587
1	7131	0.172787	0.013587
1	7134	0.118929	0.0142375
1	7136	0.0737276	0.0199839
1	7143	0.236225	0.0115924
1	7145	0.084375	0.0212794
1	7151	0.116021	0.0191528
1	7156	0.175765	0.0189265
1	7170	0.262933	0.0159372
1	7171	0.125301	0.0160963
1	7186	0.220176	0.0204296
1	7188	0.134473	0.0134369
1	7190	0.167608	0.0179642
1	7191	0.248922	0.0163883
1	7192	0.102292	0.0216129
1	7195	0.106905	0.0194543
1	7202	0.274054	0.0196241
1	7207	0.142208	0.0242174
1	7208	0.109744	0.0200302
1	7209	0.166875	0.0106733
1	7211	0.118001	0.0115361
1	7217	0.0821112	0.024225
1	7221	0.208932	0.0105008
1	7228	0.0583127	0.0140602
1	7232	0.0801081	0.0112324
1	7242	0.0921062	0.0114379
1	7255	0.0770755	0.0121136
1	7261	0.0942666	0.011134
1	7268	0.439464	0.0120362
1	7271	0.0828652	0.0184684
1	7272	0.0748989	0.0211782
1	7284	0.276556	0.0188021
1	7287	0.0963194	0.0126109
1	7290	0.229963	0.0165149
1	7291	0.181772	0.00958669
1	7296	0.577809	0.00827986
1	7298	0.153078	0.0161186
1	7308	0.166365	0.0144427
1	7311	0.14003	0.0231139
1	7317	0.136459	0.016907
1	7324	0.151037	0.0128577
1	7329	0.117668	0.0208445
1	7330	0.0706511	0.0107737
1	7337	0.202335	0.0109966
1	7338	0.129048	0.0175233
1	7339	0.448568	0.0148761
1	7349	0.153351	0.0171186
1	7350	0.143085	0.0246188
1	7354	0.287546	0.0208947
1	7356	0.114628	0.0139656
1	7359	0.196802	0.0159986
1	7360	0.117112	0.026741
1	7361	0.164798	0.0117016
1	7363	0.312233	0.0331872
1	7368	0.158959	0.0145452
1	7374	0.28116	0.017888
1	7389	0.159362	0.0143809
1	7393	0.0681441	0.0153353
1	7397	0.118418	0.0155623
1	7400	0.110227	0.0196023
1	7403	0.191272	0.0132326
1	7404	0.128244	0.0126064
1	7405	0.0922935	0.0112044
1	7406	0.125968	0.0148944
1	7412	0.144293	0.0175087
1	7415	0.178761	0.0107788
1	7421	0.0757599	0.022613
1	7422	0.251206	0.0117401
1	7428	0.0960401	0.0119622
1	7441	0.0870248	0.0254936
1	7445	0.204668	0.0129393
1	7448	0.126166	0.015315
1	7452	0.0817617	0.0183537
1	7457	0.455492	0.0171196
1	7461	0.0897768	0.0106351
1	7464	0.0736615	0.0179091
1	7471	0.192218	0.0182262
1	7473	0.116105	0.0144563
1	7475	0.184851	0.0245536
1	7481	0.240742	0.0139997
1	7482	0.149859	0.029198
1	7489	0.18376	0.0151576
1	7503	0.152492	0.014275
1	7509	0.0575786	0.015047
1	7513	0.202282	0.0145151
1	7515	0.0997275	0.0188609
1	7525	0.0530455	0.0137964
1	7527	0.0686514	0.0165289
1	7536	0.275428	0.0250786
1	7537	0.531481	0.00915302
1	7538	0.164859	0.00984135
1	7549	0.159628	0.0217437
1	7555	0.236178	0.0105893
1	7556	0.170745	0.0242004
1	7559	0.167609	0.0122733
1	7564	0.153768	0.00995308
1	7568	0.190481	0.0099913
1	7571	0.132317	0.0132124
1	7572	0.183055	0.0178877
1	7575	0.519859	0.0109085
1	7576	0.050911	0.0129244
1	7582	0.170936	0.0119892
1	7588	0.0891117	0.0200424
1	7589	0.188899	0.0169184
1	7592	0.0918259	0.0128737
1	7593	0.0785166	0.0141903
1	7602	0.122442	0.0108016
1	7612	0.108139	0.0130665
1	7613	0.0501778	0.0127249
1	7626	0.106469	0.026023
1	7628	0.113617	0.0155458
1	7629	0.124931	0.0161452
1	7637	0.0904623	0.0185352
1	7667	0.189198	0.0155035
1	7668	0.164265	0.0136932
1	7673	0.108048	0.0180975
1	7674	0.101352	0.015948
1	7681	0.216185	0.0150994
1	7683	0.0461386	0.0133223
1	7685	0.156465	0.0167481
1	7690	0.0679657	0.0132818
1	7693	0.16776	0.0180521
1	7697	0.289295	0.0119198
1	7701	0.156333	0.00952422
1	7709	0.153588	0.0167325
1	7711	0.141966	0.0263092
1	7715	0.0984176	0.0130941
1	7719	0.191597	0.0110038
1	7726	0.042343	0.0112868
1	7738	0.120127	0.0132618
1	7740	0.106017	0.0164106
1	7741	0.134838	0.011156
1	7745	0.0895118	0.0213782
1	7747	0.0963297	0.0143824
1	7755	0.111876	0.0111525
1	7762	0.149558	0.0129108
1	7766	0.154844	0.013626
1	7770	0.192042	0.0249269
1	7772	0.171233	0.0104803
1	7773	0.654015	0.0106408
1	7776	0.0635981	0.0137609
1	7777	0.288882	0.0159024
1	7778	0.234647	0.0175344
1	7784	0.147119	0.017306
1	7789	0.169606	0.0216417
1	7793	0.10991	0.0193601
1	7796	0.120032	0.0150313
1	7797	0.0642246	0.0190972
1	7798	0.589405	0.0125668
1	7801	0.0703243	0.0200626
1	7802	0.476752	0.0129315
1	7811	0.132418	0.0183323
1	7818	0.091328	0.0188883
1	7819	0.246771	0.0152584
1	7820	0.256013	0.0135494
1	7821	0.15344	0.0110013
1	7826	0.2558	0.016524
1	7835	0.569448	0.00836714
1	7836	0.349715	0.00923178
1	7840	0.1756	0.0150568
1	7841	0.213519	0.0160649
1	7843	0.139446	0.0162001
1	7848	0.154361	0.0128139
1	7851	0.076299	0.0149099
1	7855	0.10014	0.0163182
1	7857	0.172676	0.0134722
1	7864	0.152023	0.0105223
1	7871	0.0973228	0.0205144
1	7873	0.206333	0.021222
1	7875	0.0672773	0.018512
1	7876	0.0870284	0.0177141
1	7893	0.118026	0.0313215
1	7903	0.595617	0.0084744
1	7905	0.164162	0.0184034
1	7912	0.250521	0.0101777
1	7916	0.0958303	0.0182603
1	7926	0.203227	0.0152716
1	7934	0.280298	0.0134603
1	7935	0.209005	0.0125107
1	7940	0.225648	0.017647
1	7941	0.0740013	0.0128551
1	7945	0.0495444	0.0117867
1	7948	0.122818	0.0214936
1	7949	0.110274	0.0111305
1	7952	0.485613	0.0125865
1	7959	0.240286	0.0122534
1	7969	0.162566	0.0175847
1	7972	0.0913183	0.017549
1	7973	0.0724556	0.01245
1	7975	0.100891	0.0160203
1	7982	0.172416	0.0193935
1	7993	0.534616	0.0110887
1	7995	0.0849931	0.0130966
1	7996	0.0424464	0.0116357
1	8002	0.22366	0.012597
1	8003	0.0783727	0.0159642
1	8009	0.118592	0.0119478
1	8011	0.112513	0.0146959
1	8012	0.669351	0.0183407
1	8017	0.132715	0.0125554
1	8021	0.123693	0.016904
1	8024	0.162135	0.0234161
1	8025	0.0860622	0.0245009
1	8028	0.176578	0.0107235
1	8031	0.0756652	0.0165296
1	8034	0.13312	0.0259079
1	8040	0.249284	0.0121491
1	8041	0.378567	0.0107321
1	8042	0.156805	0.0183053
1	8046	0.0804385	0.0114975
1	8047	0.576175	0.01396
1	8048	0.0790118	0.014999
1	8049	0.126551	0.00995623
1	8050	0.151193	0.0125799
1	8066	0.480357	0.00926203
1	8077	0.0943379	0.016043
1	8080	0.09023	0.00988853
1	8081	0.107956	0.013672
1	8086	0.0899979	0.016955
1	8091	0.173193	0.0219539
1	8094	0.0885525	0.0190187
1	8102	0.139121	0.0160415
1	8103	0.151822	0.0114518
1	8105	0.190612	0.0214976
1	8107	0.140456	0.0195604
1	8109	0.210714	0.010523
1	8111	0.130629	0.0128695
1	8125	0.0924384	0.0170511
[truncated: 96,805 more rows]

## Sheet: Tab E. Blundell 2019 BASIL
Replicate	Time (cycle)	Mean-fitness(1/cycle)
1	1	0.070621
1	4	0.0279017
1	7	0.124612
1	9	0.0591102
1	11	0.0541567
1	13	0.0601522
1	15	0.0929935
1	17	0.0876998
1	19	0.112909
1	21	0.196137
1	23	0.233022
2	3.5	0.0336144
2	5.5	0.245352
2	7.5	0.0647456
2	9.5	0.250146
2	10.5	0.0596072
2	11.5	0.0887255
2	12.5	0.126378
2	14	0.0744966
2	16	0.0897294
2	18.5	0.0856963
2	21	0.265884
2	23	0.303736
2	24.5	0.595213
Replicate	BCID_Bayes	s_mean(1/cycle)	s_std(1/cycle)
1	14	0.148779	0.0439748
1	32	0.1949	0.0446073
1	35	0.17492	0.0430181
1	52	0.201047	0.0412598
1	63	0.225002	0.0500204
1	108	0.214086	0.0521086
1	124	0.241729	0.0569157
1	125	0.340476	0.0325415
1	127	0.16373	0.034541
1	132	0.248655	0.0446966
1	155	0.169665	0.0465282
1	156	0.221615	0.0328504
1	174	0.206105	0.0560735
1	177	0.204352	0.0495662
1	181	0.208257	0.0544048
1	185	0.209203	0.0525851
1	222	0.223947	0.0624871
1	226	0.194486	0.0560909
1	244	0.162713	0.0393048
1	245	0.206908	0.0406976
1	261	0.0737567	0.00420728
1	272	0.153419	0.0283823
1	319	0.243704	0.0472947
1	337	0.189565	0.0495237
1	346	0.164764	0.0428293
1	354	0.258645	0.0460184
1	370	0.225355	0.0533976
1	381	0.212629	0.03156
1	409	0.219493	0.0490643
1	419	0.201067	0.03665
1	477	0.164445	0.048695
1	520	0.280005	0.0571515
1	540	0.195054	0.0489146
1	553	0.193534	0.0379282
1	560	0.243603	0.0612544
1	620	0.22506	0.0376824
1	621	0.24084	0.0565796
1	627	0.18744	0.0564807
1	641	0.196285	0.0521631
1	653	0.225869	0.057425
1	659	0.353819	0.0643656
1	664	0.22085	0.0370591
1	674	0.214055	0.0595701
1	695	0.256068	0.0453435
1	696	0.138082	0.040748
1	701	0.212553	0.0386515
1	737	0.154631	0.0445324
1	786	0.214274	0.0361164
1	793	0.231942	0.0587735
1	797	0.239966	0.0449277
1	871	0.20968	0.0494418
1	891	0.190183	0.0567932
1	896	0.186576	0.0501584
1	921	0.280191	0.0520686
1	937	0.230322	0.0465271
1	958	0.178348	0.0515114
1	967	0.175018	0.0452796
1	970	0.204781	0.0420656
1	984	0.166124	0.0422736
1	1020	0.187661	0.0512581
1	1037	0.209597	0.055676
1	1060	0.14004	0.0350085
1	1069	0.169778	0.042547
1	1077	0.213993	0.0551794
1	1088	0.211714	0.0498562
1	1143	0.163632	0.0425226
1	1144	0.200719	0.0422574
1	1151	0.18873	0.0561883
1	1152	0.200834	0.0326409
1	1156	0.191023	0.0438022
1	1158	0.140574	0.040167
1	1169	0.262662	0.0587332
1	1224	0.20807	0.0548741
1	1229	0.227497	0.0410502
1	1234	0.147627	0.041544
1	1240	0.224335	0.0647145
1	1253	0.214065	0.0531289
1	1259	0.239907	0.0478182
1	1296	0.204281	0.0437842
1	1298	0.212658	0.0549948
1	1309	0.276573	0.0480178
1	1315	0.199288	0.0466449
1	1319	0.207138	0.0356339
1	1330	0.238258	0.0603636
1	1339	0.212806	0.0438816
1	1363	0.207866	0.0451082
1	1366	0.247002	0.0474227
1	1380	0.22932	0.052766
1	1393	0.199387	0.045789
1	1395	0.182967	0.0424512
1	1427	0.161615	0.0301201
1	1455	0.167205	0.0474694
1	1457	0.0894167	0.00563426
1	1458	0.187302	0.0411397
1	1459	0.215029	0.0611326
1	1462	0.236486	0.0615985
1	1476	0.201324	0.0479114
1	1477	0.176052	0.0396523
1	1495	0.196097	0.0511209
1	1540	0.233694	0.0705791
1	1588	0.162379	0.0450705
1	1592	0.199057	0.0460495
1	1613	0.223536	0.0575017
1	1623	0.176262	0.041244
1	1650	0.16349	0.0422341
1	1653	0.245724	0.0477618
1	1656	0.189739	0.0461002
1	1666	0.133063	0.0377176
1	1677	0.244078	0.0459727
1	1699	0.185686	0.040271
1	1700	0.235717	0.0460686
1	1706	0.239057	0.0598514
1	1766	0.202357	0.0397822
1	1774	0.15133	0.0378083
1	1793	0.17887	0.0456767
1	1804	0.184018	0.0361734
1	1811	0.190889	0.0518175
1	1845	0.173941	0.052381
1	1869	0.231288	0.0384143
1	1887	0.453376	0.0500247
1	1892	0.276392	0.041514
1	1899	0.239515	0.0431431
1	1906	0.204699	0.0400828
1	1911	0.178094	0.0406827
1	1922	0.23149	0.0524827
1	1936	0.256144	0.0611861
1	1991	0.192276	0.0409247
1	1998	0.191376	0.043564
1	2001	0.165116	0.0441284
1	2026	0.220641	0.0569098
1	2030	0.172431	0.043039
1	2039	0.226364	0.0558561
1	2049	0.241764	0.0563823
1	2050	0.204507	0.0459826
1	2053	0.183022	0.0489506
1	2062	0.170885	0.0393807
1	2070	0.197923	0.0517506
1	2096	0.173652	0.0402174
1	2123	0.22708	0.0677534
1	2130	0.164454	0.0458605
1	2133	0.197533	0.047122
1	2165	0.170249	0.0405492
1	2180	0.248673	0.0456378
1	2240	0.222407	0.0592957
1	2241	0.219179	0.0573316
1	2247	0.217446	0.0427276
1	2249	0.161816	0.0366919
1	2275	0.211229	0.0521913
1	2298	0.233009	0.0430411
1	2301	0.183853	0.0449537
1	2304	0.199998	0.0441569
1	2313	0.221423	0.0449203
1	2320	0.258592	0.0552556
1	2329	0.223473	0.0643737
1	2339	0.219182	0.0501481
1	2350	0.219211	0.0609257
1	2362	0.214616	0.041521
1	2382	0.218518	0.0435689
1	2384	0.231006	0.0538056
1	2386	0.216434	0.0439509
1	2393	0.158437	0.0467477
1	2418	0.195991	0.04966
1	2421	0.21979	0.0271271
1	2422	0.226383	0.0533077
1	2450	0.189814	0.0394097
1	2472	0.192471	0.0355757
1	2481	0.138885	0.0371519
1	2531	0.262449	0.0532252
1	2532	0.172582	0.0432697
1	2545	0.24817	0.045087
1	2568	0.225018	0.0603451
1	2574	0.158931	0.0438086
1	2583	0.240192	0.0520965
1	2586	0.20532	0.0468791
1	2615	0.183532	0.0547693
1	2618	0.218475	0.0288526
1	2628	0.20251	0.035905
1	2632	0.203629	0.0434471
1	2636	0.148932	0.0388187
1	2640	0.203731	0.0379714
1	2647	0.202933	0.0392506
1	2673	0.24946	0.0392944
1	2680	0.262236	0.0640803
1	2684	0.228797	0.0516516
1	2689	0.209562	0.0469005
1	2691	0.230017	0.0329025
1	2697	0.255657	0.0626876
1	2698	0.215866	0.0421119
1	2730	0.17705	0.0524957
1	2739	0.196309	0.0502145
1	2750	0.171118	0.0439511
1	2775	0.193178	0.0439395
1	2781	0.186494	0.0485205
1	2784	0.209197	0.0290699
1	2828	0.205498	0.0517986
1	2830	0.181686	0.047911
1	2832	0.187928	0.0524804
1	2834	0.191866	0.0427133
1	2836	0.208486	0.0573919
1	2847	0.247654	0.0281911
1	2849	0.147511	0.0404551
1	2853	0.181072	0.0523875
1	2872	0.192544	0.0453123
1	2907	0.223027	0.0495042
1	2919	0.208947	0.04708
1	2921	0.177944	0.0418815
1	2936	0.185782	0.0463785
1	2937	0.205519	0.0371112
1	2971	0.187812	0.0403988
1	2983	0.177236	0.0506814
1	2995	0.222867	0.0640657
1	3012	0.217063	0.0532331
1	3043	0.204935	0.0459345
1	3070	0.217752	0.0438148
1	3077	0.213613	0.0519113
1	3080	0.175187	0.039174
1	3115	0.177489	0.0459941
1	3140	0.231637	0.0449036
1	3143	0.203383	0.0442019
1	3180	0.23896	0.0449706
1	3186	0.220385	0.0630917
1	3188	0.162306	0.0482612
1	3208	0.228084	0.0541774
1	3218	0.1948	0.0567993
1	3220	0.223711	0.0449915
1	3238	0.177062	0.039968
1	3245	0.136215	0.0403492
1	3249	0.239385	0.0445503
1	3250	0.245854	0.0685548
1	3279	0.18572	0.045915
1	3282	0.207037	0.0454425
1	3294	0.209203	0.0519115
1	3313	0.195087	0.0382932
1	3314	0.16628	0.0417746
1	3348	0.151538	0.0389792
1	3350	0.223686	0.0525169
1	3378	0.238038	0.0431006
1	3388	0.220774	0.0510988
1	3389	0.195172	0.0367793
1	3397	0.163175	0.0449245
1	3427	0.236614	0.039835
1	3452	0.189607	0.0483258
1	3467	0.265774	0.040014
1	3485	0.240638	0.0367939
1	3492	0.196358	0.056211
1	3520	0.181223	0.0471658
1	3525	0.224116	0.0507323
1	3550	0.16292	0.0442465
1	3556	0.193829	0.0406552
1	3563	0.195694	0.0583096
1	3574	0.230852	0.0433611
1	3576	0.200779	0.0354938
1	3581	0.198274	0.0317228
1	3586	0.226359	0.0342252
1	3626	0.196867	0.0398921
1	3638	0.186222	0.0368915
1	3645	0.218919	0.0428083
1	3657	0.23044	0.0654744
1	3667	0.248237	0.0545889
1	3668	0.214935	0.0541705
1	3672	0.206141	0.0496082
1	3724	0.258272	0.053273
1	3734	0.167617	0.0505233
1	3740	0.219135	0.0529195
1	3749	0.187897	0.0551677
1	3752	0.172754	0.0399728
1	3756	0.253397	0.0446928
1	3762	0.20855	0.031327
1	3764	0.196908	0.0333621
1	3804	0.233009	0.051055
1	3818	0.21131	0.0391154
1	3837	0.202178	0.0541718
1	3838	0.236312	0.0495272
1	3845	0.235636	0.0502271
1	3857	0.201125	0.0506928
1	3867	0.211251	0.043779
1	3911	0.178971	0.0500496
1	3913	0.199662	0.0596836
1	3936	0.166397	0.0410577
1	3997	0.196211	0.0513737
1	3998	0.21858	0.0626651
1	4004	0.240301	0.0622513
1	4014	0.161011	0.0402861
1	4019	0.224367	0.0659556
1	4030	0.239581	0.0548721
1	4044	0.232205	0.0521897
1	4047	0.203274	0.0489468
1	4081	0.237719	0.0552768
1	4085	0.170039	0.0434221
1	4099	0.262627	0.0426787
1	4107	0.230862	0.0592262
1	4122	0.193227	0.0471389
1	4140	0.197164	0.0420441
1	4163	0.209696	0.0600033
1	4192	0.211819	0.0498422
1	4194	0.188355	0.0539251
1	4205	0.198625	0.0513146
1	4220	0.22582	0.0543916
1	4240	0.177821	0.0421222
1	4252	0.243482	0.044861
1	4257	0.242958	0.0447935
1	4279	0.183375	0.0480966
1	4290	0.261029	0.0632953
1	4309	0.19794	0.0389813
1	4365	0.216729	0.0532788
1	4369	0.235211	0.0440005
1	4386	0.203065	0.0499034
1	4400	0.199923	0.0572486
1	4409	0.181869	0.0443595
1	4410	0.183577	0.0374033
1	4420	0.205362	0.0421194
1	4422	0.194497	0.0548235
1	4425	0.189075	0.0323621
1	4441	0.22761	0.034764
1	4458	0.213858	0.0604469
1	4489	0.213567	0.0428414
1	4505	0.215368	0.031314
1	4526	0.257997	0.0526226
1	4562	0.1608	0.037745
1	4570	0.22509	0.0583863
1	4590	0.196407	0.0461646
1	4591	0.193377	0.0373216
1	4601	0.168522	0.0501741
1	4604	0.218714	0.0506814
1	4610	0.17235	0.0507268
1	4613	0.204307	0.0542482
1	4615	0.236889	0.0559281
1	4639	0.205511	0.0598595
1	4643	0.186978	0.0488616
1	4647	0.211916	0.0480537
1	4725	0.221851	0.0612801
1	4741	0.241068	0.0582537
1	4743	0.126842	0.0375397
1	4749	0.198814	0.0510609
1	4761	0.183826	0.0391579
1	4764	0.223725	0.0481555
1	4765	0.219001	0.0561638
1	4766	0.186932	0.0416124
1	4783	0.22403	0.0592524
1	4785	0.1797	0.0380559
1	4790	0.311779	0.0376904
1	4889	0.220795	0.0437759
1	4896	0.170873	0.0380932
1	4910	0.199525	0.038078
1	4959	0.22283	0.0441965
1	4961	0.249103	0.0655531
1	4969	0.276707	0.0531801
1	4973	0.159909	0.0382805
1	4977	0.1736	0.0489534
1	4979	0.197265	0.0528526
1	4983	0.19067	0.0564945
1	4988	0.160008	0.0421584
1	5017	0.197761	0.0591563
1	5033	0.18821	0.0432602
1	5038	0.220932	0.0386567
1	5096	0.248339	0.0556218
1	5112	0.230078	0.0491153
1	5117	0.203198	0.0428912
1	5191	0.191754	0.0539267
1	5204	0.17937	0.0429564
1	5209	0.241981	0.0439878
1	5222	0.178958	0.0349392
1	5226	0.22269	0.0592635
1	5231	0.139979	0.0406398
1	5234	0.228206	0.0378312
1	5240	0.184158	0.051638
1	5249	0.170019	0.0476037
1	5281	0.234381	0.0401491
1	5289	0.191612	0.0434797
1	5316	0.185467	0.0485573
1	5318	0.191192	0.0394299
1	5338	0.251319	0.0502654
1	5343	0.192947	0.040915
1	5346	0.228673	0.0380533
1	5356	0.20305	0.0450873
1	5378	0.234509	0.0393837
1	5387	0.159118	0.0370312
1	5392	0.176718	0.042963
1	5402	0.203786	0.0442649
1	5403	0.204828	0.0380874
1	5415	0.172552	0.0480227
1	5435	0.221406	0.0575589
1	5444	0.167552	0.0485831
1	5483	0.185372	0.0533169
1	5484	0.197834	0.053681
1	5499	0.214225	0.0357869
1	5503	0.216338	0.0483119
1	5524	0.198027	0.0365243
1	5525	0.228919	0.0521353
1	5532	0.231142	0.0387005
1	5540	0.208228	0.0370812
1	5549	0.229987	0.0479846
1	5553	0.198165	0.0353414
1	5563	0.230673	0.050492
1	5565	0.180534	0.0457759
1	5605	0.154274	0.0392858
1	5610	0.197211	0.0468914
1	5619	0.360349	0.020471
1	5620	0.199779	0.0509733
1	5621	0.147721	0.0398802
1	5628	0.164227	0.0397653
1	5650	0.191898	0.0514228
1	5651	0.189549	0.053905
1	5668	0.212735	0.0503693
1	5669	0.229959	0.0485814
1	5675	0.182871	0.0465805
1	5704	0.182522	0.0483377
1	5711	0.244669	0.0534121
1	5721	0.177636	0.0519335
1	5741	0.157522	0.0464827
1	5746	0.245344	0.0429141
1	5749	0.217894	0.052136
1	5757	0.2077	0.0485179
1	5773	0.207123	0.045239
1	5775	0.168858	0.0379123
1	5776	0.215632	0.0522008
1	5783	0.19275	0.0436744
1	5853	0.194289	0.0375895
1	5857	0.206264	0.0572657
1	5875	0.208036	0.0442485
1	5891	0.187784	0.0539123
1	5916	0.184066	0.0446462
1	5921	0.206958	0.0401633
1	5945	0.222668	0.0591825
1	5957	0.207233	0.0449489
1	5962	0.245566	0.0455674
1	5971	0.231283	0.0611023
1	5987	0.198661	0.0516867
1	6011	0.18157	0.044895
1	6018	0.175659	0.045068
1	6037	0.206329	0.0623138
1	6038	0.148961	0.0430174
1	6064	0.216992	0.0602957
1	6108	0.183083	0.0400011
1	6162	0.215781	0.0511538
1	6208	0.229274	0.0460613
1	6211	0.139121	0.0411998
1	6244	0.194306	0.0419745
1	6245	0.195379	0.039276
1	6256	0.230892	0.048867
1	6263	0.303101	0.0338873
1	6271	0.296989	0.0418637
1	6304	0.180434	0.0408294
1	6334	0.2108	0.0461032
1	6343	0.217976	0.0563228
1	6355	0.182374	0.0420651
1	6378	0.157825	0.0366995
1	6379	0.247523	0.0475949
1	6381	0.239555	0.0329717
1	6396	0.19844	0.0575559
1	6400	0.180363	0.0436374
1	6416	0.134504	0.0355585
1	6418	0.221101	0.0501664
1	6442	0.195741	0.0461037
1	6451	0.227425	0.0474406
1	6475	0.17871	0.0348795
1	6480	0.208702	0.0424181
1	6481	0.211872	0.05332
1	6483	0.249231	0.0369551
1	6490	0.171738	0.0326048
1	6532	0.202817	0.0369441
1	6546	0.184726	0.0552559
1	6549	0.157299	0.0457189
1	6551	0.185585	0.0476875
1	6590	0.19208	0.0457473
1	6596	0.211913	0.0495163
1	6608	0.17907	0.0513122
1	6634	0.211862	0.0587864
1	6658	0.184256	0.0354783
1	6672	0.171266	0.0496273
1	6682	0.249543	0.0378125
1	6687	0.238181	0.0577356
1	6691	0.239828	0.0378553
1	6702	0.178894	0.0418421
1	6735	0.192328	0.0405316
1	6742	0.216689	0.0343917
1	6778	0.165681	0.0451237
1	6795	0.213577	0.0596112
1	6813	0.1742	0.0523229
1	6815	0.210191	0.0581714
1	6823	0.157193	0.0439374
1	6848	0.179766	0.0309846
1	6857	0.211529	0.0548141
1	6869	0.198764	0.0451962
1	6882	0.18979	0.0489733
1	6892	0.181194	0.0437114
1	6937	0.199716	0.0514826
1	6953	0.179956	0.0447839
1	6985	0.224429	0.0384854
1	6986	0.204524	0.045311
1	6994	0.191946	0.0412644
1	6995	0.215845	0.0457753
1	6997	0.213615	0.0513695
1	7032	0.180899	0.0487427
1	7050	0.195219	0.0450669
1	7071	0.170876	0.047835
1	7088	0.225204	0.0504173
1	7126	0.222568	0.0502586
1	7156	0.245466	0.0462394
1	7170	0.205184	0.0523715
1	7191	0.243278	0.0455072
1	7209	0.158403	0.0404887
1	7211	0.19564	0.0414634
1	7221	0.200502	0.0372896
1	7232	0.173821	0.0425438
1	7290	0.263301	0.0400244
1	7308	0.24364	0.0563433
1	7331	0.180519	0.0544869
1	7348	0.207859	0.0456457
1	7363	0.262315	0.041955
1	7368	0.176964	0.0529315
1	7374	0.255182	0.056398
1	7386	0.162088	0.048811
1	7389	0.238288	0.0358149
1	7403	0.230581	0.0560655
1	7422	0.22693	0.0540391
1	7445	0.212529	0.0398008
1	7461	0.196654	0.0338137
1	7495	0.163728	0.0376872
1	7507	0.187942	0.0441716
1	7513	0.213155	0.0629453
1	7536	0.236667	0.054037
1	7538	0.134491	0.0362553
1	7542	0.20369	0.04664
1	7555	0.200327	0.0445071
1	7573	0.209639	0.0491806
1	7589	0.217549	0.0518305
1	7610	0.192046	0.0421397
1	7666	0.182361	0.0522957
1	7685	0.227586	0.042964
1	7687	0.154555	0.0387907
1	7705	0.382888	0.0622989
1	7715	0.204144	0.044051
1	7719	0.164832	0.048207
1	7740	0.221326	0.043332
1	7755	0.14601	0.037686
1	7772	0.161591	0.0483008
1	7819	0.194387	0.0564361
1	7826	0.255471	0.0374029
1	7840	0.20444	0.0403819
1	7841	0.191761	0.0528268
1	7848	0.186492	0.0400379
1	7851	0.203799	0.0521915
1	7912	0.174199	0.0486569
1	7934	0.207371	0.0584353
1	7944	0.128839	0.0383365
1	7958	0.206752	0.0344623
1	7959	0.235766	0.0411594
1	7969	0.199342	0.0537107
1	8005	0.183397	0.0472076
1	8042	0.23131	0.061933
1	8103	0.187473	0.042997
1	8131	0.154709	0.0456043
1	8174	0.290259	0.035808
1	8183	0.23883	0.0480863
1	8198	0.208574	0.050366
1	8214	0.182418	0.0472205
1	8251	0.262456	0.0398141
1	8258	0.198561	0.0485253
1	8284	0.204345	0.0357748
1	8288	0.20819	0.0420678
1	8318	0.176402	0.0522529
1	8366	0.20314	0.0520186
1	8375	0.163472	0.0410767
1	8398	0.221651	0.0365864
1	8406	0.135968	0.0408283
1	8449	0.183789	0.0535486
1	8451	0.167522	0.0328046
1	8458	0.218291	0.0442639
1	8484	0.168169	0.0325052
1	8519	0.16235	0.0428781
1	8529	0.180153	0.0450384
1	8541	0.185605	0.0449942
1	8542	0.201806	0.0440969
1	8546	0.237367	0.0295539
1	8591	0.245129	0.0388704
1	8621	0.151031	0.0421621
1	8664	0.160985	0.0445722
1	8665	0.194039	0.0515503
1	8676	0.201484	0.033695
1	8696	0.248044	0.0393589
1	8712	0.198152	0.0421944
1	8720	0.197024	0.0450201
1	8730	0.165497	0.049409
1	8754	0.189616	0.0556005
1	8763	0.262816	0.0479747
1	8786	0.193131	0.051993
1	8821	0.17785	0.0505886
1	8824	0.162816	0.0370092
1	8826	0.184324	0.0551352
1	8834	0.214484	0.0471703
1	8857	0.190494	0.0486858
1	8863	0.19263	0.0542558
1	8873	0.214699	0.0393618
1	8896	0.192748	0.0404662
1	8932	0.235904	0.0702601
1	8947	0.227595	0.0324122
1	8968	0.213618	0.0352583
1	8986	0.151549	0.0449388
1	8995	0.183639	0.0367569
1	9020	0.187813	0.0428473
1	9026	0.193372	0.0455632
1	9032	0.166884	0.0498405
1	9034	0.207405	0.0547901
1	9039	0.185716	0.0438369
1	9045	0.176568	0.0445572
1	9070	0.19709	0.0596955
1	9092	0.216657	0.0423299
1	9094	0.19672	0.0543246
1	9101	0.270321	0.0465189
1	9122	0.241787	0.0553401
1	9133	0.237006	0.0510193
1	9139	0.168738	0.0493804
1	9167	0.199217	0.0408156
1	9201	0.248454	0.0518267
1	9211	0.198971	0.0527645
1	9292	0.239521	0.0428981
1	9299	0.234387	0.0347087
1	9306	0.198155	0.0375829
1	9309	0.219676	0.0576596
1	9337	0.153982	0.0396162
1	9341	0.183744	0.0442515
1	9411	0.18733	0.0491485
1	9425	0.236313	0.0640928
1	9447	0.192335	0.0426637
1	9448	0.211368	0.0415473
1	9457	0.218888	0.0461238
1	9472	0.245227	0.0636524
1	9494	0.185072	0.0350765
1	9495	0.15862	0.046835
1	9517	0.192571	0.049281
1	9545	0.211072	0.0414379
1	9558	0.148869	0.0385601
1	9581	0.233299	0.0450623
1	9586	0.244544	0.0589264
1	9594	0.210647	0.0566136
1	9595	0.212626	0.0510315
1	9635	0.179779	0.0530491
1	9648	0.250596	0.0455343
1	9650	0.192086	0.0294221
1	9678	0.184117	0.0454247
1	9680	0.179169	0.0487782
1	9685	0.212474	0.0564493
1	9687	0.266569	0.0429303
1	9688	0.470213	0.0121839
1	9697	0.27011	0.0517533
1	9708	0.376648	0.0341323
1	9713	0.201822	0.0501288
1	9790	0.213356	0.0536689
1	9791	0.198377	0.0350004
1	9800	0.208946	0.0436589
1	9817	0.201357	0.0478326
1	9825	0.198525	0.0545851
1	9838	0.16905	0.0499402
1	9890	0.168212	0.0346866
1	9898	0.179733	0.0506405
1	9929	0.155805	0.0440811
1	9958	0.224814	0.0326793
1	9982	0.152691	0.0389363
1	9983	0.203082	0.0614286
1	9991	0.190683	0.0538506
1	9993	0.222207	0.064284
1	10005	0.245697	0.0418347
1	10010	0.197526	0.0451887
1	10011	0.150406	0.0419368
1	10012	0.222933	0.0551027
1	10014	0.17972	0.0315666
1	10048	0.187777	0.0332087
1	10049	0.33812	0.0261897
1	10086	0.254599	0.0477541
1	10095	0.196028	0.0371143
1	10096	0.204835	0.040027
1	10129	0.19056	0.0376638
1	10144	0.232641	0.038994
1	10189	0.287728	0.041717
1	10205	0.193541	0.0488817
1	10234	0.237163	0.0489074
1	10256	0.266319	0.0513725
1	10263	0.190744	0.0470121
1	10301	0.194516	0.0424597
1	10306	0.17721	0.0350523
1	10307	0.171098	0.0468699
1	10315	0.230109	0.0411729
1	10324	0.233191	0.047493
1	10348	0.204451	0.0322492
1	10385	0.229544	0.052376
1	10386	0.217653	0.0575631
1	10399	0.528236	0.0309328
1	10410	0.196331	0.0544611
1	10435	0.228096	0.0488647
1	10441	0.193303	0.0467129
1	10463	0.230468	0.0419241
1	10478	0.21078	0.0602978
1	10484	0.175118	0.0466498
1	10485	0.242259	0.0398437
1	10486	0.153801	0.0362834
1	10498	0.173067	0.0478443
1	10543	0.238003	0.0370196
1	10552	0.258217	0.0554065
1	10583	0.197415	0.0371355
1	10588	0.224527	0.0402245
1	10622	0.204125	0.0531681
1	10638	0.174284	0.0518985
1	10645	0.241043	0.0498269
1	10655	0.225952	0.0456718
1	10656	0.165649	0.0463816
1	10671	0.192869	0.0431999
1	10733	0.195654	0.0587978
1	10776	0.192319	0.032281
1	10786	0.217429	0.0470201
1	10802	0.187044	0.0545123
1	10828	0.243261	0.0525787
1	10840	0.15438	0.0456913
1	10868	0.189943	0.054703
1	10880	0.21411	0.0471413
1	10884	0.209881	0.0447991
1	10892	0.217252	0.0393805
1	10940	0.211156	0.0600236
1	10952	0.201324	0.0467406
1	10963	0.163913	0.0445854
1	10982	0.150068	0.0384578
1	10986	0.238787	0.0408719
1	10987	0.208071	0.0460777
1	10995	0.17486	0.0440941
1	11009	0.226665	0.049184
1	11011	0.167973	0.0421472
1	11012	0.281951	0.0442841
1	11034	0.215114	0.0571629
1	11061	0.200299	0.0360714
1	11062	0.148716	0.0431474
1	11070	0.194511	0.0409534
1	11079	0.207083	0.04031
1	11102	0.178752	0.0502892
1	11112	0.192161	0.0499849
1	11124	0.192156	0.0478885
1	11142	0.170703	0.0473393
1	11156	0.214192	0.0555635
1	11179	0.181013	0.0421727
1	11196	0.192961	0.0571942
1	11201	0.223402	0.0402498
1	11206	0.2014	0.0446629
1	11241	0.190596	0.0410183
1	11255	0.251176	0.0335156
1	11268	0.240468	0.0456828
1	11274	0.165171	0.0426699
1	11275	0.187858	0.0372298
1	11277	0.156245	0.0426244
1	11280	0.180752	0.0511949
1	11288	0.186114	0.0492827
1	11307	0.190307	0.0531844
1	11310	0.242105	0.0532369
1	11327	0.21524	0.0423642
1	11350	0.191517	0.0367705
1	11363	0.205517	0.0414975
1	11377	0.197702	0.0573415
1	11386	0.190477	0.0460709
1	11390	0.264925	0.0434279
1	11412	0.176542	0.0518275
1	11433	0.256181	0.0390626
1	11455	0.238119	0.0501421
1	11469	0.191437	0.0569479
1	11480	0.16347	0.0481051
1	11502	0.240313	0.0539914
1	11519	0.173315	0.0472618
1	11545	0.205847	0.0557659
1	11570	0.137721	0.0406754
1	11620	0.230165	0.0454249
1	11624	0.212543	0.034673
1	11652	0.152247	0.0439023
1	11654	0.210909	0.056491
1	11656	0.206976	0.0416381
1	11659	0.20494	0.0349559
1	11666	0.240327	0.0350726
1	11680	0.144027	0.0400235
1	11684	0.200414	0.034409
1	11699	0.159681	0.0458744
1	11716	0.147726	0.0419536
1	11717	0.186794	0.0407448
1	11728	0.174654	0.0512417
1	11765	0.150769	0.0434761
1	11787	0.18763	0.0502408
1	11800	0.160263	0.0434872
1	11827	0.22299	0.0371146
1	11833	0.241426	0.0630372
1	11843	0.158432	0.0388732
1	11862	0.203895	0.0592554
1	11876	0.209312	0.0556552
1	11923	0.232841	0.0368611
1	11925	0.297205	0.054548
1	11942	0.154919	0.0463603
1	11961	0.163543	0.0490746
1	11964	0.225014	0.0439692
1	11970	0.207961	0.0401795
1	11976	0.256991	0.0340591
1	11982	0.219311	0.0422674
1	11990	0.197681	0.0460308
1	12002	0.170859	0.0390274
1	12015	0.178233	0.052089
1	12019	0.191071	0.0359351
1	12028	0.205619	0.0366753
1	12042	0.223788	0.0506789
1	12085	0.198564	0.0555551
1	12089	0.215416	0.0380654
1	12123	0.194213	0.0382799
1	12171	0.202253	0.051874
1	12191	0.221297	0.0521215
1	12282	0.226934	0.0318276
1	12285	0.223575	0.0441106
1	12291	0.20102	0.0314805
1	12295	0.234028	0.0580341
1	12301	0.158818	0.0399752
1	12306	0.164394	0.0390238
1	12311	0.252502	0.0418694
1	12322	0.220724	0.0382453
1	12337	0.164025	0.0483036
1	12364	0.188153	0.0525895
1	12390	0.200639	0.0521652
1	12401	0.154531	0.0380118
1	12429	0.175088	0.0473054
1	12443	0.215411	0.0624473
1	12497	0.17414	0.0404656
1	12562	0.153829	0.0459924
1	12564	0.227269	0.0415989
1	12590	0.207589	0.0408099
1	12592	0.171507	0.0365291
1	12610	0.175515	0.0456875
1	12624	0.239751	0.0448069
1	12628	0.175666	0.0427854
1	12630	0.197432	0.042369
1	12720	0.236535	0.0612872
1	12743	0.193015	0.0516406
1	12752	0.222248	0.0400187
1	12791	0.215274	0.0436791
1	12805	0.192711	0.0494615
1	12819	0.226921	0.0370876
1	12826	0.210001	0.0369353
1	12836	0.215743	0.0620878
1	12867	0.199436	0.0393308
1	12870	0.216826	0.0481601
1	12911	0.172491	0.046704
1	12942	0.260397	0.0428189
1	12964	0.245316	0.033184
1	12977	0.169631	0.0488242
1	12984	0.185445	0.0545544
1	12986	0.184441	0.0433573
1	12998	0.203032	0.0512479
1	12999	0.18959	0.044881
1	13013	0.177488	0.0372822
1	13029	0.155363	0.0399744
1	13088	0.220365	0.0470097
1	13095	0.175935	0.0401409
1	13097	0.248392	0.0414235
1	13109	0.201655	0.0494398
1	13110	0.18004	0.0461882
1	13135	0.169188	0.0410898
1	13145	0.160441	0.0480637
1	13149	0.179738	0.0541502
1	13159	0.184294	0.0496628
1	13186	0.254486	0.0534281
1	13192	0.158608	0.0425237
1	13210	0.268048	0.0425768
1	13214	0.193383	0.0554769
1	13232	0.211965	0.0451704
1	13252	0.254449	0.0398673
1	13253	0.232378	0.0448266
1	13278	0.185008	0.0384107
1	13307	0.236063	0.0519909
1	13406	0.185926	0.0340791
1	13408	0.234988	0.042047
1	13429	0.215072	0.0395074
1	13435	0.192727	0.0455928
1	13452	0.240686	0.0450175
1	13456	0.177217	0.0486758
1	13457	0.204742	0.0421333
1	13458	0.169292	0.0508637
1	13506	0.212233	0.038936
1	13547	0.204764	0.0504927
1	13549	0.158469	0.0391088
1	13559	0.204239	0.0331845
1	13604	0.172706	0.048016
1	13608	0.209527	0.0446807
1	13611	0.189497	0.0503948
1	13628	0.247621	0.0409628
1	13637	0.23491	0.0530622
1	13644	0.200981	0.0548838
1	13646	0.249148	0.0483682
1	13654	0.175279	0.0447652
1	13711	0.162699	0.047467
1	13722	0.257004	0.0512297
1	13736	0.142766	0.0426973
1	13797	0.15851	0.0374717
1	13815	0.242128	0.0461646
1	13822	0.188347	0.0508568
1	13845	0.210391	0.0432134
1	13857	0.321907	0.0306197
1	13858	0.207026	0.0323026
1	13871	0.220591	0.0390815
1	13873	0.18725	0.0421539
1	13876	0.173244	0.0488233
1	13937	0.182666	0.042948
1	13939	0.214417	0.0435732
1	13947	0.223793	0.0465206
1	13971	0.240405	0.0509456
1	13991	0.149203	0.0439193
1	14014	0.170557	0.0465938
1	14023	0.146641	0.0407807
1	14032	0.322208	0.0294917
1	14043	0.161513	0.0451612
1	14062	0.224599	0.0667284
1	14084	0.241787	0.0392512
1	14101	0.188478	0.0513969
1	14106	0.187721	0.0531745
1	14111	0.246934	0.0469582
1	14120	0.231818	0.0499896
1	14135	0.203741	0.0441107
1	14159	0.183915	0.040821
1	14183	0.228747	0.0566948
1	14187	0.244641	0.0581486
1	14188	0.209279	0.0454666
1	14189	0.207251	0.0398119
1	14191	0.194295	0.0424895
1	14217	0.208524	0.0622259
1	14220	0.194993	0.0473992
1	14222	0.153551	0.0455741
1	14231	0.174241	0.0453876
1	14258	0.149679	0.0448372
1	14274	0.217802	0.0574296
1	14280	0.215119	0.0420294
1	14301	0.249215	0.0516968
1	14313	0.196313	0.0477807
1	14317	0.161533	0.0434771
1	14369	0.229283	0.0438416
1	14374	0.193054	0.0520307
1	14378	0.239028	0.0479013
1	14379	0.14677	0.0360961
1	14380	0.217168	0.0437757
1	14390	0.230527	0.057021
1	14403	0.164711	0.0480271
1	14437	0.206532	0.0508458
1	14452	0.21031	0.0478691
1	14467	0.134817	0.0337882
1	14499	0.19999	0.0461148
1	14500	0.21134	0.0430151
1	14543	0.238743	0.0361336
1	14561	0.239316	0.0482515
1	14568	0.229564	0.0602571
1	14570	0.163754	0.0410776
1	14588	0.209525	0.0428369
1	14636	0.17686	0.0531897
1	14643	0.202577	0.0473418
1	14667	0.196593	0.0399319
1	14698	0.177945	0.0522876
1	14747	0.168315	0.0465949
1	14751	0.166589	0.0456378
1	14769	0.202134	0.0386683
1	14786	0.189046	0.0473859
1	14811	0.174624	0.0398142
1	14848	0.179969	0.0363017
1	14859	0.2276	0.0482912
1	14873	0.214755	0.0433261
1	14890	0.225827	0.0442746
1	14914	0.282849	0.036848
1	14915	0.208037	0.0525925
1	14932	0.192132	0.0522306
1	14946	0.221511	0.0304793
1	15005	0.220567	0.0448829
1	15035	0.16441	0.0392897
1	15048	0.202849	0.0549707
1	15057	0.239255	0.0591704
1	15064	0.252928	0.0416529
1	15083	0.216588	0.0509952
1	15090	0.228326	0.0499484
1	15105	0.321609	0.0268453
1	15114	0.190585	0.051129
1	15133	0.224846	0.0363646
1	15139	0.172214	0.0422006
1	15142	0.193307	0.0429179
1	15152	0.166703	0.0481464
1	15162	0.167481	0.0398217
1	15181	0.158206	0.0388976
1	15198	0.245574	0.0475957
1	15206	0.218683	0.034009
1	15222	0.222771	0.0646571
1	15228	0.206799	0.0607208
1	15240	0.172676	0.0408418
1	15244	0.34387	0.0441886
1	15246	0.195291	0.0504962
1	15269	0.246922	0.0575659
1	15275	0.204545	0.0507849
1	15331	0.1877	0.048165
1	15347	0.22483	0.0591773
1	15351	0.187476	0.0475094
1	15373	0.23055	0.0375149
1	15374	0.187069	0.0468055
1	15383	0.216825	0.0361265
1	15386	0.229206	0.0381376
1	15399	0.205644	0.0530624
1	15445	0.15548	0.040108
1	15463	0.197315	0.0459196
1	15466	0.245082	0.0394477
1	15508	0.20395	0.0555497
1	15509	0.232613	0.0407027
1	15535	0.293089	0.0508986
1	15553	0.188182	0.0414278
1	15575	0.176376	0.0373944
1	15578	0.182305	0.0477343
1	15598	0.204598	0.0411502
1	15611	0.197347	0.0494637
1	15670	0.270218	0.0514898
1	15679	0.220732	0.0378053
1	15708	0.205901	0.0352261
1	15720	0.224774	0.0453701
1	15734	0.189087	0.0520399
1	15738	0.16379	0.0480285
1	15763	0.212767	0.0521927
1	15778	0.221641	0.0434657
1	15799	0.170859	0.0360445
1	15805	0.158796	0.0386412
1	15865	0.194521	0.0409993
1	15869	0.224032	0.039657
1	15877	0.237404	0.054036
1	15880	0.166653	0.047465
1	15910	0.239062	0.056379
1	15922	0.202055	0.0433633
1	15923	0.246968	0.0532669
1	15967	0.219676	0.0420221
1	15973	0.154867	0.0324905
1	15976	0.216421	0.0562806
1	15977	0.225505	0.0467991
1	15991	0.222277	0.0672525
1	15998	0.232843	0.0549176
1	16047	0.185434	0.0561357
1	16049	0.183979	0.0545183
1	16059	0.239508	0.0456551
1	16069	0.160395	0.0408313
1	16075	0.162829	0.0493262
1	16088	0.201617	0.0460811
1	16114	0.201874	0.0377035
1	16116	0.173911	0.0453077
1	16127	0.230164	0.0629082
1	16149	0.235238	0.0353342
1	16165	0.194727	0.0513412
1	16206	0.20155	0.0454426
1	16210	0.163453	0.0433974
1	16223	0.185383	0.0527859
1	16231	0.202168	0.0498495
1	16233	0.212885	0.053676
1	16249	0.197305	0.0454261
1	16251	0.181769	0.0391918
1	16291	0.250715	0.048465
1	16295	0.248003	0.0580157
1	16304	0.219405	0.0544366
1	16312	0.214635	0.0549502
1	16364	0.270605	0.0321939
1	16365	0.159018	0.0399802
1	16368	0.181644	0.0410945
1	16397	0.152288	0.040267
1	16414	0.248327	0.056535
1	16421	0.153208	0.0444069
1	16423	0.216297	0.0514527
1	16432	0.226537	0.0509651
1	16452	0.194179	0.0401601
1	16473	0.224858	0.0439878
1	16481	0.188189	0.0453662
1	16487	0.237066	0.0559699
1	16500	0.181219	0.0422718
1	16525	0.198359	0.0592153
1	16534	0.19464	0.0358263
1	16540	0.165149	0.0418914
1	16548	0.183777	0.050075
1	16573	0.149461	0.0413811
1	16574	0.189328	0.0529872
1	16593	0.201142	0.0475084
1	16599	0.139807	0.0375768
1	16614	0.207641	0.0388498
1	16634	0.168816	0.0500648
1	16636	0.119882	0.0358285
1	16659	0.170304	0.0401552
1	16678	0.218082	0.036222
1	16680	0.197776	0.0375669
1	16692	0.254779	0.0668054
1	16693	0.146489	0.033785
1	16696	0.192886	0.0521414
1	16709	0.233848	0.0495319
1	16724	0.212567	0.046786
1	16749	0.263026	0.0507511
1	16762	0.226711	0.0395598
1	16766	0.22872	0.0449761
1	16769	0.229137	0.0339878
1	16789	0.230598	0.0470976
1	16791	0.188733	0.0484306
1	16817	0.220642	0.0557569
1	16820	0.193164	0.0543795
1	16834	0.232428	0.0364669
1	16838	0.178333	0.047191
1	16848	0.177727	0.0538076
1	16878	0.183986	0.0421708
1	16919	0.210935	0.0343164
1	16931	0.22329	0.0635786
1	16954	0.206019	0.0511514
1	16994	0.20868	0.0598686
1	17023	0.235877	0.0420032
1	17026	0.192491	0.0470451
1	17052	0.168222	0.0287544
1	17064	0.167333	0.0423091
1	17097	0.135989	0.0359403
1	17122	0.23821	0.0382688
1	17172	0.139403	0.0414644
1	17174	0.195569	0.0493879
1	17185	0.203094	0.0582508
1	17255	0.205228	0.0467454
1	17313	0.231262	0.0622374
1	17318	0.203682	0.052978
1	17325	0.231048	0.0453635
1	17326	0.239352	0.0501374
1	17329	0.210364	0.0439286
1	17332	0.249152	0.0597081
1	17389	0.220729	0.0514235
1	17404	0.184321	0.05361
1	17426	0.194187	0.0473313
1	17435	0.18018	0.0500035
1	17440	0.22708	0.0531423
1	17454	0.236379	0.0579715
1	17464	0.196503	0.0463076
1	17467	0.176986	0.0454713
1	17493	0.135921	0.0376367
1	17504	0.203008	0.051342
1	17505	0.187681	0.0379143
1	17542	0.208183	0.052767
1	17558	0.244693	0.0380131
1	17566	0.194257	0.0486314
1	17576	0.225176	0.067674
1	17607	0.20394	0.0437574
1	17616	0.195523	0.0588117
1	17630	0.208647	0.0401314
1	17643	0.179223	0.0372161
1	17647	0.185623	0.0465377
1	17652	0.195728	0.0490792
1	17653	0.147593	0.0407182
1	17672	0.170415	0.0336972
1	17709	0.188393	0.0400114
1	17715	0.204415	0.0448441
1	17722	0.171801	0.0454611
1	17725	0.145732	0.0372245
1	17726	0.156056	0.0415287
1	17730	0.216953	0.0485655
1	17741	0.191857	0.0442842
1	17746	0.164395	0.0372943
1	17789	0.248135	0.0613523
1	17801	0.201932	0.0450298
1	17802	0.167671	0.0473015
1	17803	0.162241	0.0490089
1	17810	0.17688	0.035408
1	17816	0.253257	0.0664062
1	17828	0.17541	0.0471482
1	17842	0.223112	0.0531915
1	17845	0.237335	0.0563385
1	17858	0.234025	0.0558097
1	17865	0.230077	0.0413788
1	17883	0.125059	0.0353245
1	17887	0.183009	0.0421302
1	17891	0.215833	0.0461815
1	17918	0.153774	0.0424239
1	17949	0.253526	0.0345111
1	17967	0.198736	0.0389403
1	18027	0.220309	0.0631369
1	18059	0.188364	0.0393286
1	18079	0.185248	0.047878
1	18123	0.218418	0.0451456
1	18129	0.192678	0.0448018
1	18144	0.20466	0.0394519
1	18160	0.213129	0.0421605
1	18166	0.166571	0.0484525
1	18168	0.211479	0.0480802
1	18177	0.241105	0.0624171
1	18186	0.211518	0.0627553
1	18260	0.198422	0.0499009
1	18275	0.233541	0.0403077
1	18279	0.230168	0.0526656
1	18296	0.230995	0.0524533
1	18305	0.234548	0.0537517
1	18311	0.21354	0.0509997
1	18329	0.250226	0.0432046
1	18363	0.219624	0.0595694
1	18370	0.200592	0.0568544
1	18390	0.236291	0.0423103
1	18399	0.220171	0.0372268
1	18404	0.211031	0.0456683
1	18413	0.30702	0.0335232
1	18423	0.220923	0.0564464
1	18488	0.235761	0.0369805
1	18493	0.223537	0.0425009
1	18500	0.23763	0.0503206
1	18512	0.22059	0.0569132
1	18519	0.184825	0.047761
1	18558	0.225105	0.0546767
1	18575	0.211876	0.0559357
1	18585	0.229465	0.0560985
1	18601	0.248918	0.062012
1	18654	0.213393	0.0532553
1	18694	0.205133	0.0419412
1	18735	0.191673	0.0481407
1	18752	0.225039	0.0411898
1	18763	0.161736	0.0431673
1	18776	0.156124	0.0453962
1	18791	0.196614	0.0322024
1	18829	0.192258	0.0445109
1	18839	0.21066	0.0348772
1	18859	0.204309	0.0422702
1	18865	0.226593	0.0548246
1	18871	0.194154	0.046964
1	18876	0.199828	0.0341901
1	18880	0.220468	0.0498582
1	18881	0.189791	0.0568332
1	18924	0.175114	0.042647
1	18926	0.224379	0.0461791
1	18930	0.209894	0.0543274
1	18949	0.20917	0.0525245
1	18952	0.177207	0.041819
1	18967	0.144839	0.0413925
1	18978	0.161857	0.0361627
1	18989	0.203974	0.0488191
1	19006	0.158639	0.0365475
1	19041	0.259682	0.0583168
1	19045	0.187214	0.0510845
1	19046	0.161294	0.0316436
1	19062	0.211755	0.0537073
1	19067	0.225188	0.053277
1	19094	0.22611	0.0486878
1	19103	0.168363	0.0442782
1	19121	0.239925	0.0449834
1	19125	0.243018	0.0413965
1	19131	0.181552	0.0339987
1	19148	0.190633	0.0473842
1	19153	0.229133	0.035318
1	19172	0.228827	0.0522832
1	19267	0.149577	0.0426071
1	19279	0.193559	0.0407702
1	19282	0.205155	0.0570875
1	19296	0.239425	0.0481415
1	19307	0.162592	0.0420674
1	19315	0.182491	0.0535523
1	19319	0.173407	0.0431654
1	19332	0.163558	0.0449856
1	19341	0.191432	0.0446755
1	19378	0.19153	0.0438021
1	19412	0.164806	0.0475802
1	19434	0.150928	0.0416727
1	19469	0.159978	0.0387946
1	19513	0.29889	0.0409228
1	19519	0.238011	0.0596119
1	19542	0.242067	0.0583906
1	19543	0.189004	0.0408811
1	19553	0.232028	0.0556647
1	19586	0.244552	0.0512998
1	19591	0.178223	0.0474232
1	19602	0.249554	0.043343
1	19679	0.245656	0.0478037
1	19691	0.201796	0.0407564
1	19696	0.240296	0.0423207
1	19705	0.193378	0.0534787
1	19706	0.319654	0.0300002
1	19739	0.257682	0.0467028
1	19763	0.181798	0.047375
1	19769	0.181397	0.0497386
1	19772	0.212606	0.0541437
1	19794	0.246739	0.0349183
1	19834	0.208538	0.0496619
1	19851	0.208234	0.0458569
1	19852	0.210196	0.0420668
1	19885	0.145602	0.040136
1	19886	0.213413	0.0548102
1	19903	0.203309	0.0399493
1	19912	0.145813	0.0407595
1	19934	0.205894	0.049348
1	19960	0.179392	0.051635
1	19967	0.164491	0.0439886
1	19982	0.173973	0.0412162
1	19984	0.183068	0.0421673
1	20012	0.179113	0.0458659
1	20027	0.232891	0.0654493
1	20039	0.428003	0.0433001
1	20061	0.183655	0.0545062
1	20082	0.247185	0.0348513
1	20094	0.191083	0.0380719
1	20098	0.198449	0.0532786
1	20115	0.222193	0.0459429
1	20141	0.249551	0.0315895
1	20148	0.22392	0.064609
1	20196	0.228422	0.0330027
1	20198	0.186634	0.0521789
1	20217	0.211671	0.0624756
1	20226	0.215344	0.046486
1	20229	0.215525	0.0650105
1	20233	0.138812	0.0383706
1	20243	0.238179	0.037892
1	20259	0.203402	0.0541789
1	20273	0.187948	0.0490396
1	20279	0.171465	0.0383561
1	20283	0.240458	0.0477439
1	20290	0.228208	0.0455262
1	20293	0.195301	0.046949
1	20294	0.209484	0.0538566
1	20310	0.249992	0.0486911
1	20415	0.162869	0.0448077
1	20417	0.218498	0.0562822
1	20457	0.192931	0.0515075
1	20463	0.18731	0.0490046
1	20466	0.222316	0.0628174
1	20471	0.195258	0.0469242
1	20522	0.202689	0.043187
1	20546	0.156094	0.0392287
1	20573	0.202356	0.0453819
1	20580	0.156968	0.0437278
1	20583	0.216557	0.0566788
1	20612	0.229817	0.0628809
1	20615	0.201458	0.046285
1	20631	0.210917	0.0349658
1	20633	0.209054	0.0351
1	20643	0.190823	0.0404195
1	20649	0.246715	0.0464452
1	20656	0.206594	0.0549684
1	20661	0.21317	0.0515609
1	20699	0.260327	0.0473983
1	20751	0.254543	0.0604378
1	20759	0.169045	0.0402706
1	20766	0.229391	0.0611484
1	20776	0.214221	0.0473407
1	20819	0.131469	0.0374167
1	20843	0.150724	0.039758
1	20847	0.185761	0.0440846
1	20848	0.242766	0.0582658
1	20863	0.15721	0.0406915
1	20871	0.174627	0.0367317
1	20879	0.175719	0.0401456
1	20891	0.204014	0.0395931
1	20894	0.187484	0.0526242
1	20915	0.189749	0.0346657
1	20922	0.165171	0.0466961
1	20930	0.172417	0.0377897
1	20939	0.240429	0.0264688
1	20950	0.228259	0.0394454
1	20966	0.187895	0.0487644
1	20999	0.23125	0.0423028
1	21014	0.147321	0.043594
1	21015	0.249789	0.05935
1	21063	0.189572	0.0507096
1	21147	0.183634	0.0399521
1	21170	0.22374	0.0392542
1	21179	0.165307	0.0419749
1	21196	0.230836	0.0328931
1	21199	0.25431	0.0495061
1	21206	0.201978	0.0397183
1	21216	0.189044	0.0568479
1	21283	0.238756	0.057533
1	21287	0.179216	0.039484
1	21290	0.203912	0.0554177
1	21298	0.22612	0.0577531
1	21304	0.216111	0.0534083
1	21349	0.203258	0.0447053
1	21355	0.195038	0.0394061
1	21389	0.236472	0.0381212
1	21392	0.17052	0.0417974
1	21423	0.166411	0.0433812
1	21436	0.222192	0.0472365
1	21439	0.236021	0.0454713
1	21446	0.18467	0.0505757
1	21460	0.230151	0.0363824
1	21484	0.183259	0.0448085
1	21495	0.153102	0.0446608
1	21514	0.234993	0.0699187
1	21516	0.212661	0.0455826
1	21531	0.180078	0.0474415
1	21542	0.284433	0.0471535
1	21584	0.204185	0.0451447
1	21585	0.21602	0.0384895
1	21597	0.199875	0.0534556
1	21607	0.243913	0.0491811
1	21624	0.197429	0.0591457
1	21631	0.211715	0.0555859
1	21633	0.199533	0.0437513
1	21646	0.202833	0.0429827
1	21651	0.231884	0.0627422
1	21667	0.184431	0.0473126
1	21683	0.224813	0.0489272
1	21714	0.160457	0.0468214
1	21746	0.218629	0.0500285
1	21754	0.221328	0.0535796
1	21760	0.214332	0.0480438
1	21787	0.190601	0.0535801
1	21794	0.194116	0.0568295
1	21796	0.233848	0.0324034
1	21798	0.224492	0.0462606
1	21806	0.232892	0.0450396
1	21812	0.235361	0.0494154
1	21830	0.142209	0.039938
1	21851	0.187303	0.0530816
1	21899	0.234475	0.0548415
1	21912	0.240185	0.0422392
1	21919	0.21457	0.0331019
1	21920	0.211811	0.053827
1	21961	0.232487	0.0438094
1	21969	0.241807	0.0468036
1	21975	0.230469	0.0664924
1	21998	0.202472	0.0332006
1	22002	0.208751	0.0514758
1	22040	0.259431	0.0480877
1	22046	0.210298	0.0396541
1	22050	0.246415	0.054048
1	22073	0.185233	0.042501
1	22079	0.197097	0.0504142
1	22087	0.218215	0.0429645
1	22122	0.168113	0.0358903
1	22126	0.18434	0.0456342
1	22130	0.184207	0.0334339
1	22137	0.186053	0.0432159
1	22141	0.237335	0.0524071
1	22142	0.298098	0.026587
1	22155	0.187429	0.0363427
1	22167	0.166671	0.0476867
1	22170	0.194971	0.0467234
1	22178	0.228544	0.0461905
1	22187	0.231336	0.0519462
1	22197	0.180309	0.044793
1	22241	0.226763	0.0616849
1	22247	0.238462	0.0473046
1	22268	0.202218	0.0479635
1	22271	0.161517	0.0458719
1	22282	0.177525	0.049482
1	22291	0.161314	0.0410599
1	22312	0.325665	0.0445011
1	22328	0.232884	0.0677907
1	22353	0.196214	0.0493598
1	22364	0.294894	0.0665274
1	22371	0.180014	0.0472443
1	22393	0.235484	0.0360571
1	22421	0.225546	0.0540216
1	22426	0.18553	0.0450501
1	22428	0.226197	0.0519267
1	22468	0.258382	0.0538219
1	22476	0.204058	0.0371574
1	22477	0.201333	0.0532469
1	22478	0.210559	0.0577039
1	22483	0.151833	0.0438844
1	22516	0.320279	0.0320022
1	22520	0.259301	0.0560322
1	22532	0.195381	0.0546763
1	22593	0.19774	0.0482394
1	22606	0.214645	0.0597204
1	22632	0.171657	0.0474696
1	22648	0.222641	0.060144
1	22661	0.139896	0.0391345
1	22693	0.273893	0.0349031
1	22703	0.222579	0.0458978
1	22704	0.529325	0.0371352
1	22731	0.222486	0.0519272
1	22736	0.162431	0.0476754
1	22764	0.220965	0.0413653
1	22765	0.245514	0.0565498
1	22788	0.148959	0.0416759
1	22838	0.257755	0.0321298
1	22842	0.223744	0.0453311
1	22855	0.197113	0.0395042
1	22864	0.213771	0.0531724
1	22894	0.233672	0.0384012
1	22896	0.209064	0.0563069
1	22922	0.150047	0.0439578
1	22924	0.186653	0.0447783
1	22932	0.202375	0.0496215
1	22939	0.205977	0.0525509
1	22995	0.191704	0.0500604
1	23007	0.226299	0.0583509
1	23019	0.163375	0.042189
1	23025	0.19546	0.0473338
1	23037	0.17547	0.0517691
1	23062	0.196813	0.0546652
1	23084	0.170323	0.0365293
1	23095	0.227467	0.0370125
1	23107	0.21101	0.0473992
1	23151	0.175606	0.0426158
1	23152	0.235358	0.0586047
1	23167	0.19782	0.0479053
1	23189	0.166748	0.041254
1	23223	0.178734	0.0450444
1	23231	0.226426	0.0607014
1	23243	0.211114	0.0369034
1	23286	0.231759	0.0461132
1	23300	0.185335	0.0440866
1	23320	0.21035	0.0525517
1	23332	0.193441	0.0521352
1	23384	0.154023	0.045893
1	23407	0.184161	0.0478743
1	23418	0.244183	0.0440128
1	23463	0.174647	0.0517272
1	23472	0.218707	0.0624483
1	23485	0.233221	0.0447117
1	23513	0.213495	0.036291
1	23553	0.174477	0.0465646
1	23556	0.239888	0.03938
1	23577	0.202367	0.0409464
1	23581	0.20696	0.0439458
1	23609	0.170561	0.0454364
1	23625	0.200835	0.0398849
1	23629	0.2069	0.0377826
1	23636	0.207064	0.0516447
1	23640	0.199798	0.0588465
1	23656	0.192594	0.0478025
1	23669	0.206276	0.0513081
1	23670	0.23837	0.0544656
1	23671	0.242461	0.0517387
1	23713	0.166062	0.0490451
1	23735	0.191599	0.0449709
1	23766	0.147897	0.0347901
1	23773	0.198615	0.0551969
1	23805	0.167045	0.040642
1	23818	0.180435	0.0342168
1	23856	0.231379	0.0562239
1	23878	0.199948	0.0602951
1	23902	0.193958	0.0501555
1	23908	0.215486	0.0617275
1	23910	0.225191	0.0343365
1	23911	0.187995	0.0447395
1	23918	0.155486	0.0376031
1	23959	0.216734	0.0542771
1	23977	0.20786	0.056828
1	23978	0.244123	0.0484975
1	24000	0.224536	0.0374022
1	24030	0.23183	0.0441795
1	24055	0.178242	0.0454642
1	24102	0.257107	0.0333356
1	24108	0.228858	0.057337
1	24144	0.191376	0.0399595
1	24154	0.155311	0.0463403
1	24160	0.246431	0.048836
1	24162	0.228494	0.044691
1	24184	0.186423	0.0470492
1	24190	0.22627	0.0518654
1	24230	0.204859	0.041806
1	24232	0.184653	0.0503832
1	24273	0.192036	0.0465108
1	24289	0.15528	0.0379101
1	24307	0.187973	0.0402549
1	24313	0.218647	0.0401724
1	24334	0.154374	0.0465127
1	24343	0.174567	0.0426466
1	24372	0.207516	0.0432631
1	24400	0.21216	0.0499002
1	24427	0.186038	0.0509677
1	24439	0.25361	0.050249
1	24442	0.127832	0.0387116
1	24461	0.076739	0.00659923
1	24480	0.218335	0.0310625
1	24484	0.233653	0.0388018
1	24492	0.212654	0.0522906
1	24500	0.202281	0.0445874
1	24532	0.188504	0.0519389
1	24552	0.246327	0.0435871
1	24554	0.171975	0.0432634
1	24560	0.230301	0.0676249
1	24570	0.189187	0.0372101
1	24574	0.200838	0.041771
1	24594	0.420535	0.0564071
1	24595	0.205955	0.0415445
1	24600	0.17706	0.0425442
1	24617	0.134529	0.0378537
1	24624	0.244583	0.0498986
1	24644	0.171325	0.0408927
1	24653	0.201036	0.0446899
1	24666	0.198867	0.039761
1	24674	0.183653	0.0539681
1	24690	0.188596	0.0429376
1	24705	0.17059	0.0385996
1	24709	0.19598	0.0524918
1	24745	0.16269	0.0464625
1	24788	0.197973	0.0379368
1	24811	0.245964	0.0527782
1	24816	0.146981	0.0376493
1	24825	0.339144	0.0271057
1	24850	0.213859	0.0556441
1	24857	0.25913	0.0324854
1	24901	0.220879	0.0371514
1	24935	0.211762	0.0476813
1	24939	0.231009	0.034331
1	24964	0.208117	0.0531919
1	24966	0.222917	0.0457495
1	24987	0.212044	0.0613567
1	24991	0.213615	0.05358
1	25011	0.20043	0.0368597
1	25024	0.214312	0.0389859
1	25029	0.224021	0.057283
1	25039	0.208769	0.0460899
1	25052	0.252961	0.0553447
1	25070	0.196947	0.0421668
1	25083	0.192895	0.0534577
1	25108	0.156411	0.0416776
1	25137	0.209107	0.0569678
1	25173	0.215527	0.0534877
1	25186	0.219637	0.0431065
1	25191	0.222667	0.0575227
1	25192	0.178774	0.0472711
1	25208	0.207546	0.0617772
1	25225	0.208077	0.0626966
1	25229	0.213633	0.0601818
1	25250	0.232694	0.0638396
1	25262	0.21532	0.0312716
1	25270	0.151052	0.0400024
1	25279	0.197029	0.0557338
1	25283	0.190869	0.0455978
1	25295	0.238982	0.0426856
1	25304	0.166545	0.0498871
1	25321	0.22236	0.0424094
1	25322	0.165332	0.0399344
1	25371	0.252266	0.0335833
1	25379	0.187963	0.0408691
1	25392	0.186624	0.0361353
1	25476	0.148256	0.0444578
1	25522	0.199116	0.0461527
1	25529	0.175608	0.0529928
1	25544	0.230866	0.0450299
1	25554	0.302399	0.0370959
1	25558	0.260914	0.0330949
1	25575	0.227928	0.036634
1	25582	0.209828	0.0468335
1	25590	0.265564	0.0584136
1	25620	0.248023	0.0427955
1	25621	0.166183	0.0431096
1	25628	0.229759	0.0452076
1	25636	0.177872	0.0464325
1	25661	0.194196	0.0389979
1	25664	0.207249	0.0431601
1	25666	0.213376	0.0407461
1	25762	0.197219	0.0390217
1	25764	0.241962	0.067275
1	25766	0.199232	0.0517234
1	25798	0.237631	0.0481574
1	25819	0.210638	0.0387572
1	25822	0.188132	0.0521777
1	25841	0.258508	0.0438001
1	25845	0.172294	0.0441761
1	25861	0.227283	0.0367651
1	25862	0.224471	0.0411096
1	25867	0.215711	0.0508213
1	25869	0.179337	0.0467379
1	25872	0.240976	0.0454078
1	25945	0.205511	0.0489603
1	25963	0.251292	0.0383894
1	25964	0.169712	0.0401985
1	25985	0.226361	0.0458934
1	26005	0.2378	0.0433885
1	26009	0.228248	0.03971
1	26014	0.229616	0.0408978
1	26031	0.206393	0.0523604
1	26053	0.175831	0.0491575
1	26054	0.240708	0.0547645
1	26061	0.174131	0.0442153
1	26089	0.166038	0.0466112
1	26105	0.206239	0.0371992
1	26157	0.225356	0.0477201
1	26170	0.161357	0.0376735
1	26181	0.190197	0.0513166
1	26189	0.232304	0.0668395
1	26192	0.228057	0.0398216
1	26194	0.195613	0.038238
1	26227	0.224592	0.0488815
1	26301	0.242295	0.0418694
1	26329	0.23275	0.0689771
1	26347	0.217655	0.0392708
1	26359	0.220703	0.0430255
1	26365	0.233311	0.0532159
1	26381	0.22908	0.0543373
1	26389	0.25671	0.0530123
1	26404	0.193176	0.0512679
1	26441	0.218001	0.0487235
1	26478	0.17896	0.0485306
1	26492	0.210551	0.0483034
1	26506	0.238024	0.0449354
1	26513	0.202177	0.0395509
1	26597	0.193073	0.040588
1	26640	0.157232	0.0392652
1	26643	0.158126	0.0370071
1	26646	0.147022	0.0366015
1	26661	0.196291	0.0520517
1	26696	0.218538	0.045958
1	26698	0.204499	0.0451065
1	26786	0.230547	0.0413982
1	26793	0.227751	0.0594361
1	26821	0.182959	0.0477045
1	26854	0.16986	0.0460404
1	26859	0.158509	0.0388182
1	26879	0.192068	0.0464934
1	26881	0.173237	0.0516112
1	26893	0.214411	0.0405271
1	26903	0.219805	0.0559379
1	26957	0.202858	0.0400972
1	26959	0.240786	0.0470191
1	26984	0.236723	0.0653323
1	27035	0.199117	0.0338288
1	27041	0.224733	0.0411933
1	27057	0.20942	0.0492145
1	27063	0.176833	0.0498773
1	27085	0.229025	0.0442405
1	27088	0.211408	0.0606069
1	27105	0.194153	0.0577482
1	27125	0.192652	0.0522828
1	27135	0.23256	0.0362827
1	27136	0.197896	0.0447446
1	27191	0.217583	0.0417743
1	27192	0.228435	0.0625821
1	27202	0.174524	0.0487039
1	27227	0.199918	0.0480567
1	27239	0.300595	0.0671548
1	27262	0.224466	0.0432005
1	27268	0.250676	0.0354745
1	27310	0.224315	0.0412931
1	27328	0.185288	0.0536418
1	27329	0.147595	0.0402141
1	27334	0.246653	0.0453667
1	27373	0.188937	0.0572319
1	27390	0.21778	0.0490116
1	27416	0.228825	0.0416544
1	27439	0.185976	0.0466757
1	27443	0.239011	0.044176
1	27472	0.20782	0.0402015
1	27512	0.156066	0.043951
1	27531	0.192994	0.0467462
1	27547	0.248172	0.0405072
1	27555	0.217704	0.0549125
1	27601	0.201484	0.0458937
1	27609	0.233066	0.0591778
1	27635	0.160853	0.0450002
1	27659	0.248185	0.0568551
1	27665	0.160134	0.0482056
1	27696	0.183301	0.0443969
1	27710	0.206303	0.0604924
1	27731	0.153266	0.0460431
1	27733	0.227309	0.0506699
1	27769	0.187294	0.0536878
1	27778	0.170947	0.039415
1	27801	0.229947	0.050647
1	27810	0.193365	0.0453198
1	27841	0.212654	0.0363668
1	27867	0.247929	0.0479193
1	27876	0.190723	0.0486977
1	27879	0.309671	0.0642967
1	27902	0.187286	0.0476317
1	27908	0.226197	0.0537911
1	27921	0.14541	0.043842
1	27949	0.187341	0.0456174
1	27964	0.249547	0.04797
1	27991	0.219919	0.0474444
1	28017	0.230063	0.0385633
1	28052	0.16575	0.0436706
1	28061	0.186399	0.0520195
1	28074	0.252527	0.0459581
1	28099	0.23562	0.0376299
1	28139	0.187763	0.0419444
1	28152	0.173876	0.0525774
1	28171	0.241177	0.0672184
1	28204	0.158967	0.0331603
1	28288	0.200088	0.0467525
1	28309	0.232654	0.0632812
1	28327	0.163773	0.0459153
1	28375	0.196936	0.0470196
1	28378	0.182403	0.0475613
1	28391	0.212244	0.0537716
1	28401	0.192913	0.0507679
1	28409	0.223139	0.0315502
1	28419	0.230869	0.0565259
1	28424	0.164753	0.0450921
1	28459	0.205061	0.0590954
1	28476	0.216644	0.0345913
1	28481	0.219425	0.035403
1	28485	0.200959	0.0479262
1	28522	0.247736	0.0562231
1	28532	0.206871	0.0394639
1	28562	0.211651	0.0470874
1	28571	0.187523	0.0378508
1	28572	0.170896	0.0335566
1	28603	0.200587	0.0560141
1	28607	0.220207	0.0404312
1	28609	0.232283	0.0480901
1	28618	0.163182	0.0388701
1	28622	0.204213	0.034215
1	28625	0.202021	0.041541
1	28662	0.229389	0.0518042
1	28682	0.195071	0.0509242
1	28696	0.165742	0.0402316
1	28800	0.353501	0.0493579
1	28841	0.232161	0.0405238
1	28842	0.247201	0.0382026
1	28874	0.187555	0.0486675
1	28901	0.214009	0.0607495
1	28926	0.218007	0.0462603
1	28934	0.203721	0.0518815
1	28946	0.139864	0.0412367
1	28970	0.243666	0.0432677
1	28985	0.237672	0.0415557
1	29003	0.231888	0.0618023
1	29026	0.213972	0.0446411
1	29049	0.223047	0.0476004
1	29058	0.19755	0.0412631
1	29061	0.222181	0.0502952
1	29114	0.210209	0.0442827
1	29119	0.173968	0.0432222
1	29144	0.216669	0.0553212
1	29160	0.205455	0.0545832
1	29171	0.172225	0.0503474
1	29176	0.199306	0.056124
1	29212	0.236877	0.0424652
1	29219	0.19073	0.0409758
1	29224	0.212476	0.0554122
1	29227	0.239563	0.0356537
1	29233	0.226286	0.0652514
1	29243	0.200005	0.0577885
1	29318	0.24136	0.0483538
1	29332	0.231593	0.0385477
1	29346	0.240017	0.0530245
1	29394	0.185282	0.0541685
1	29420	0.187942	0.0474686
1	29437	0.193171	0.042289
1	29469	0.222263	0.0620198
1	29474	0.262725	0.0521522
1	29486	0.18822	0.0354636
1	29504	0.218131	0.0419488
1	29508	0.216145	0.062475
1	29510	0.232919	0.0614257
1	29532	0.183162	0.0514929
1	29535	0.188774	0.048991
1	29574	0.1879	0.0450412
1	29594	0.250638	0.0389558
1	29611	0.195295	0.0504953
1	29670	0.208732	0.048155
1	29687	0.192072	0.0317746
1	29695	0.214836	0.0497224
1	29696	0.199144	0.0373757
1	29701	0.211508	0.0413473
1	29721	0.195834	0.0481775
1	29729	0.147502	0.0381208
1	29740	0.166748	0.0456584
1	29743	0.214304	0.0539818
1	29748	0.202979	0.0383379
1	29777	0.236824	0.0593893
1	29841	0.173267	0.0524409
1	29845	0.183312	0.0416944
1	29860	0.171512	0.0321046
1	29922	0.230821	0.053076
1	29935	0.216565	0.0378946
1	29937	0.252678	0.0486248
1	29939	0.218559	0.0461983
1	29942	0.214686	0.0543433
1	29950	0.20391	0.0446025
1	29975	0.1886	0.0557964
1	29984	0.199403	0.0452941
1	29986	0.148046	0.0309955
1	29987	0.191033	0.0533291
1	29989	0.17283	0.0455836
1	29992	0.163199	0.0404035
1	30016	0.15983	0.0468855
1	30021	0.156504	0.0435635
1	30040	0.208022	0.0623303
1	30043	0.191682	0.0528641
1	30062	0.15948	0.0480848
1	30087	0.190153	0.0486758
1	30108	0.204396	0.053409
1	30111	0.158114	0.040351
1	30116	0.383918	0.0360984
1	30144	0.157185	0.0437479
1	30157	0.225734	0.0521142
1	30184	0.240478	0.0548875
1	30194	0.198252	0.049633
1	30200	0.197598	0.0531359
1	30241	0.183808	0.0381456
1	30271	0.185325	0.0416102
1	30273	0.182497	0.0461178
1	30276	0.206875	0.0469752
1	30288	0.193231	0.0475641
1	30319	0.249023	0.0366877
1	30321	0.245684	0.05715
1	30336	0.252938	0.0511646
1	30342	0.198936	0.0393326
1	30349	0.273429	0.0425587
1	30351	0.256554	0.0591345
1	30376	0.231526	0.0340251
1	30403	0.157895	0.0419396
1	30414	0.167922	0.0474101
1	30416	0.183372	0.0535831
1	30433	0.226264	0.0394445
1	30443	0.252016	0.05315
1	30456	0.224006	0.0446837
1	30477	0.151374	0.0412252
1	30483	0.236973	0.0490944
1	30514	0.218724	0.0565077
1	30525	0.260988	0.0549679
1	30551	0.171067	0.0392587
1	30559	0.213346	0.0634687
1	30561	0.192768	0.0542019
1	30570	0.190046	0.0554672
1	30586	0.209438	0.0430461
1	30617	0.200808	0.0505531
1	30627	0.192086	0.0367538
1	30628	0.155749	0.0432658
1	30652	0.217242	0.0544855
1	30707	0.159636	0.0444746
1	30714	0.212966	0.0497152
1	30735	0.210255	0.0338279
1	30736	0.217852	0.0342397
1	30741	0.215357	0.0510506
1	30761	0.170894	0.0402964
1	30767	0.28748	0.0438644
1	30768	0.186107	0.0378476
1	30777	0.19198	0.0470543
1	30794	0.218598	0.0471525
1	30807	0.209	0.0560901
1	30853	0.217071	0.0586136
1	30865	0.178063	0.0402027
1	30867	0.230058	0.0485814
1	30907	0.194336	0.0448433
1	30926	0.221775	0.0461356
1	30991	0.149443	0.0425694
1	30994	0.173074	0.0403636
1	31025	0.236609	0.0428047
1	31071	0.173045	0.0502311
1	31106	0.200359	0.0533983
1	31122	0.192436	0.0533234
1	31157	0.227912	0.0596362
1	31184	0.256616	0.052866
1	31198	0.22592	0.0683051
1	31222	0.228656	0.044931
1	31223	0.198465	0.049014
1	31225	0.192986	0.0452175
1	31228	0.22621	0.046649
1	31233	0.187702	0.0420214
1	31245	0.164105	0.0399993
1	31252	0.254744	0.0441626
1	31279	0.197537	0.050355
1	31286	0.231054	0.0537928
1	31289	0.24466	0.0423154
1	31324	0.215503	0.0497224
1	31345	0.176776	0.044324
1	31365	0.226338	0.0675904
1	31377	0.198799	0.0568987
1	31463	0.201255	0.0345586
1	31478	0.255027	0.0526025
1	31516	0.176128	0.038816
1	31522	0.187757	0.0489731
1	31525	0.193909	0.0549933
1	31528	0.201219	0.0394013
1	31548	0.158077	0.0445748
1	31574	0.209508	0.0593592
1	31577	0.18743	0.0513012
1	31578	0.220741	0.0579158
1	31590	0.208989	0.0327805
1	31606	0.209688	0.0413372
1	31613	0.235315	0.0514519
1	31630	0.236761	0.0690834
1	31655	0.210859	0.0596074
1	31660	0.173816	0.0497009
1	31662	0.213841	0.0394456
1	31666	0.197068	0.045334
1	31679	0.196985	0.0550587
1	31781	0.203842	0.0515037
1	31788	0.241198	0.0570949
1	31803	0.236289	0.035082
1	31817	0.243702	0.0559653
1	31870	0.192154	0.0367532
1	31896	0.143071	0.0412629
1	31903	0.227109	0.052467
1	31927	0.231115	0.0508913
1	31933	0.151684	0.0434673
1	31968	0.148847	0.0432924
1	31984	0.198474	0.0394737
1	32039	0.162694	0.0401721
1	32056	0.210106	0.0615267
1	32058	0.147742	0.0436556
[truncated: 37,047 more rows]

## Sheet: Tab F. Li 2019 C1d BASIL
Replicate	Time (cycle)	Mean-fitness(1/cycle)
1	0.5	-0.13523
1	2.5	0.0446018
1	5.5	0.836117
1	8.5	0.861039
1	11.5	0.903087
1	14.5	0.934967
1	17.5	0.950009
1	20.5	0.724521
1	23.5	0.943412
2	0.5	-0.00300456
2	2.5	0.0933522
2	5.5	0.760722
2	8.5	0.611321
2	11.5	0.75741
2	14.5	0.692271
2	17.5	0.87416
2	20.5	0.698206
2	23.5	0.695938
Replicate	BCID_Bayes	s_mean(1/cycle)	s_std(1/cycle)
1	4	0.493453	0.0353319
1	6	0.448781	0.0527707
1	9	0.790118	0.0293588
1	12	0.781005	0.0506137
1	28	0.732335	0.0524423
1	29	0.895603	0.0407764
1	40	0.350879	0.0332965
1	51	0.609418	0.037207
1	55	0.56508	0.0253121
1	58	0.590408	0.0255728
1	61	0.559088	0.078472
1	71	0.47566	0.0391378
1	77	0.5472	0.0764415
1	83	0.879266	0.0203095
1	91	0.446486	0.065173
1	94	0.584799	0.0643465
1	101	0.434851	0.0355804
1	102	0.359996	0.0949157
1	103	0.928533	0.0338821
1	110	0.275122	0.0803974
1	111	0.244585	0.0659663
1	112	0.418882	0.0332122
1	125	0.417573	0.114603
1	147	0.575301	0.118252
1	150	0.388263	0.0402949
1	161	0.542914	0.164354
1	164	0.702626	0.0320308
1	175	0.680978	0.02152
1	177	0.495694	0.0441217
1	187	0.480564	0.0823862
1	188	0.431329	0.0460533
1	189	0.531123	0.0256828
1	195	0.402251	0.0637043
1	203	0.5431	0.0456106
1	205	0.623643	0.0427808
1	210	0.437417	0.0839104
1	214	0.728905	0.0562404
1	219	0.758439	0.050717
1	221	0.625507	0.0374849
1	223	0.607093	0.040771
1	225	0.55127	0.0346406
1	226	0.364097	0.109217
1	230	0.521283	0.0741606
1	232	0.608821	0.0333822
1	235	0.414084	0.0450161
1	241	0.363053	0.0464597
1	245	0.769909	0.0406488
1	253	0.85455	0.0224014
1	255	0.253351	0.0627065
1	266	0.736326	0.055788
1	267	0.51037	0.0609495
1	269	0.467865	0.0538175
1	271	0.498154	0.0284251
1	273	0.751642	0.0709419
1	274	0.651479	0.0423988
1	277	0.623608	0.0948816
1	279	0.823389	0.0468557
1	282	0.533322	0.154048
1	288	0.685422	0.0263333
1	291	0.508177	0.0371002
1	297	0.566226	0.0299552
1	309	0.735418	0.0448985
1	317	0.367054	0.0548914
1	326	0.549654	0.0515614
1	334	0.314675	0.0766928
1	338	0.227916	0.0687696
1	342	0.255672	0.0604603
1	344	0.274872	0.0657786
1	346	0.523482	0.0375979
1	349	0.89911	0.0312903
1	371	0.610683	0.0992305
1	388	0.510231	0.0687704
1	389	0.541595	0.0851786
1	390	0.631205	0.0234402
1	400	0.408589	0.0415576
1	401	0.635178	0.0691108
1	402	0.777004	0.0507189
1	410	0.645977	0.0496547
1	412	0.316239	0.0666396
1	422	0.597267	0.0257979
1	445	0.457708	0.047184
1	449	0.799	0.0468981
1	451	0.74203	0.0628355
1	453	0.736925	0.053224
1	463	0.591869	0.0481808
1	468	0.501323	0.0284799
1	471	0.908011	0.0233008
1	476	0.712491	0.0551058
1	477	0.639318	0.050183
1	480	0.591029	0.0764047
1	489	0.611037	0.10417
1	510	0.720554	0.0435526
1	519	0.45014	0.0488212
1	523	0.417231	0.119957
1	530	0.564245	0.0705196
1	538	0.488452	0.0378948
1	539	0.589876	0.0323911
1	540	0.364126	0.0319201
1	541	0.631171	0.0424861
1	548	0.341761	0.0491242
1	556	0.50745	0.0637751
1	557	0.582657	0.0639428
1	559	0.679687	0.0505445
1	560	0.535475	0.0555555
1	561	0.600647	0.106717
1	566	0.510206	0.0282158
1	570	0.709019	0.0337306
1	586	0.810767	0.036055
1	599	0.613129	0.0502993
1	605	0.818684	0.0512588
1	608	0.458401	0.036577
1	610	1.99856	0.474568
1	621	0.834762	0.0527963
1	622	0.766491	0.0360666
1	628	0.579464	0.0459315
1	629	0.452519	0.033022
1	635	0.757261	0.0556101
1	636	0.717141	0.0293497
1	642	0.74443	0.0552209
1	644	0.658986	0.0751883
1	651	0.80987	0.0498644
1	658	0.522918	0.0265782
1	659	0.51063	0.0395213
1	663	0.616241	0.0755709
1	667	0.660338	0.033971
1	684	0.897935	0.0429883
1	687	0.470409	0.0369883
1	696	0.557587	0.0408998
1	697	0.5377	0.0432849
1	698	0.652059	0.0738227
1	703	0.759454	0.0561871
1	710	0.335024	0.0396423
1	711	0.510512	0.149599
1	721	0.505408	0.0421656
1	722	0.324959	0.0870233
1	738	0.588642	0.0729719
1	742	0.847149	0.0469321
1	749	0.418157	0.0564003
1	764	0.394967	0.102005
1	769	0.75584	0.0533102
1	772	0.744017	0.0458157
1	778	0.777552	0.0510145
1	782	0.712709	0.0584159
1	794	0.659463	0.0703578
1	797	0.387852	0.0394361
1	800	0.674355	0.0277465
1	808	0.657755	0.0669636
1	809	0.480743	0.0932718
1	826	0.644961	0.0438846
1	838	0.590958	0.0566437
1	842	0.797131	0.0498336
1	850	0.297572	0.048239
1	855	0.477594	0.0640383
1	859	0.741208	0.0566381
1	860	0.567978	0.0334013
1	864	0.578483	0.0313051
1	872	0.424578	0.0736463
1	874	0.624395	0.068361
1	876	0.750531	0.0386794
1	877	0.593159	0.106219
1	890	0.280517	0.0776077
1	900	0.785609	0.0517979
1	902	0.557433	0.0706562
1	908	0.435048	0.121027
1	913	0.439042	0.0632621
1	921	0.814536	0.0415731
1	922	0.348926	0.103134
1	924	0.494104	0.0419204
1	929	0.461999	0.088735
1	932	0.26767	0.0437508
1	935	0.582638	0.0192881
1	944	0.644298	0.064587
1	949	0.64747	0.0603849
1	950	0.385657	0.0517608
1	952	0.782093	0.0599284
1	955	0.750269	0.0512627
1	960	0.450707	0.0602695
1	962	0.774545	0.0453945
1	964	0.519791	0.0932283
1	969	0.556873	0.146586
1	971	0.444197	0.0287808
1	979	0.570753	0.0382233
1	981	0.425615	0.0505734
1	984	0.559613	0.133802
1	986	0.568284	0.0267249
1	994	0.540455	0.102772
1	1002	0.90943	0.0305826
1	1003	0.505784	0.0800613
1	1008	2.35472	0.408158
1	1009	0.76743	0.0550937
1	1018	0.668231	0.08024
1	1019	0.839555	0.0529988
1	1023	0.318196	0.0918032
1	1025	0.731951	0.061698
1	1027	0.540838	0.0257965
1	1031	0.758198	0.0492231
1	1033	0.786089	0.0419854
1	1035	0.366226	0.072546
1	1036	0.694297	0.0650179
1	1041	0.422141	0.0370674
1	1043	0.646481	0.0598062
1	1052	0.595506	0.0352295
1	1060	0.783261	0.0569573
1	1062	0.6907	0.0766098
1	1067	0.610504	0.0440907
1	1069	0.557237	0.0655098
1	1070	0.578758	0.0391741
1	1073	0.801575	0.0478107
1	1075	0.426416	0.125638
1	1080	0.629523	0.0661534
1	1083	0.788787	0.04785
1	1092	0.817997	0.0507447
1	1095	0.781453	0.0227076
1	1103	0.609577	0.0373108
1	1107	0.541458	0.0313922
1	1116	0.528175	0.0990087
1	1119	0.435773	0.0573243
1	1121	0.566431	0.0735605
1	1122	0.452362	0.103111
1	1124	0.518492	0.0312496
1	1130	0.77196	0.0428926
1	1134	0.786538	0.0504941
1	1136	0.483978	0.10449
1	1138	0.455058	0.0992188
1	1142	0.582059	0.155647
1	1166	0.526281	0.0376788
1	1178	0.622273	0.0358402
1	1180	0.617482	0.0269167
1	1182	0.458007	0.0313736
1	1186	0.43206	0.120954
1	1188	0.692007	0.0592799
1	1191	0.295572	0.0727999
1	1195	0.255371	0.0754709
1	1196	0.549212	0.071186
1	1202	0.48516	0.115003
1	1203	0.563821	0.14424
1	1207	0.41526	0.0794496
1	1209	0.863406	0.0261444
1	1213	0.527136	0.0335601
1	1214	0.343008	0.0570813
1	1215	0.618837	0.0507703
1	1218	0.571564	0.0386459
1	1221	0.608316	0.0743586
1	1235	0.784696	0.0493389
1	1236	0.482524	0.0471464
1	1240	0.547716	0.0358818
1	1249	0.261267	0.0690013
1	1264	0.464299	0.0582955
1	1270	0.655333	0.0778568
1	1278	0.63635	0.042393
1	1289	0.781533	0.049093
1	1291	0.405102	0.0563945
1	1293	0.416951	0.0748593
1	1301	0.565501	0.0389746
1	1307	0.414675	0.107927
1	1317	0.452447	0.0569634
1	1322	0.264136	0.074283
1	1332	0.525336	0.0393236
1	1347	0.507694	0.0377529
1	1349	0.581726	0.0487568
1	1352	0.313073	0.0386034
1	1354	0.559606	0.0258282
1	1377	0.756895	0.0517722
1	1379	0.420726	0.0467692
1	1380	0.368191	0.0381712
1	1388	0.4542	0.0512681
1	1389	0.63696	0.0235353
1	1395	0.555749	0.0304549
1	1402	0.739203	0.0242317
1	1404	0.564538	0.103763
1	1411	0.623559	0.110893
1	1424	0.521867	0.0684324
1	1425	0.465393	0.0380559
1	1429	0.363098	0.0961635
1	1430	0.436552	0.0392222
1	1436	0.299086	0.0802234
1	1437	0.692224	0.0244335
1	1442	0.537614	0.152269
1	1444	0.451743	0.0402064
1	1446	0.75697	0.0524208
1	1451	0.593911	0.0565897
1	1452	0.779089	0.0487822
1	1454	0.779104	0.0514448
1	1457	0.499591	0.0243851
1	1461	0.586151	0.0611004
1	1462	0.614041	0.0549101
1	1463	0.675826	0.0688592
1	1465	0.658892	0.0603561
1	1471	0.602987	0.0913136
1	1472	0.448262	0.051821
1	1478	0.571827	0.113608
1	1491	0.519905	0.0393869
1	1492	0.679245	0.0498618
1	1496	0.476528	0.0256044
1	1504	0.454782	0.0553922
1	1510	0.456744	0.0474053
1	1511	0.568243	0.0923258
1	1512	0.689116	0.0584309
1	1514	0.830955	0.0533093
1	1515	0.4991	0.12768
1	1517	0.48099	0.0465839
1	1518	0.510568	0.0282134
1	1519	0.581164	0.0336221
1	1521	0.479789	0.0556947
1	1523	0.629233	0.0578792
1	1528	0.606013	0.0719248
1	1530	0.363164	0.0939205
1	1537	0.722263	0.0731202
1	1551	0.634661	0.0580769
1	1552	0.463817	0.0697341
1	1559	0.497672	0.0556666
1	1580	0.499305	0.0410294
1	1594	0.692297	0.0316652
1	1595	0.452281	0.0906078
1	1599	0.623997	0.0597788
1	1614	0.439765	0.0489904
1	1617	0.520348	0.0267244
1	1621	0.359044	0.0405595
1	1623	0.501037	0.0981482
1	1625	0.691447	0.0157213
1	1627	0.643561	0.0753777
1	1630	1.84836	0.396817
1	1632	0.339624	0.0487617
1	1646	0.523956	0.0679086
1	1656	0.787115	0.0479972
1	1658	0.60751	0.0996435
1	1665	0.771969	0.0484675
1	1667	0.350939	0.0729474
1	1670	1.53432	0.38877
1	1673	0.658928	0.0302431
1	1674	0.556879	0.0304571
1	1676	0.515912	0.0810254
1	1681	0.557949	0.106717
1	1686	0.641202	0.0583408
1	1695	0.772154	0.0537569
1	1696	0.464223	0.0825258
1	1712	0.673465	0.074907
1	1713	0.36801	0.046224
1	1729	0.457858	0.0863898
1	1731	0.518062	0.040441
1	1739	0.562702	0.0288212
1	1740	0.588171	0.105482
1	1741	0.574684	0.077626
1	1744	0.787946	0.0548098
1	1747	0.583158	0.0664298
1	1759	0.771519	0.0454949
1	1760	0.571535	0.0681032
1	1767	0.751398	0.0544234
1	1769	0.578406	0.0625777
1	1772	0.430304	0.0510945
1	1774	0.856407	0.0584867
1	1776	0.861119	0.0435001
1	1777	0.372312	0.0811463
1	1780	0.559081	0.0502659
1	1784	0.509008	0.0343933
1	1795	0.655466	0.0390167
1	1796	0.755426	0.0424584
1	1797	0.733399	0.0187624
1	1800	0.627052	0.0467625
1	1801	0.805173	0.0493218
1	1805	0.749296	0.0464704
1	1820	0.4636	0.0402919
1	1821	0.909195	0.0523196
1	1824	0.452009	0.0357051
1	1836	0.329766	0.0719238
1	1841	0.430812	0.0431278
1	1857	0.576654	0.0549065
1	1862	0.539037	0.0935869
1	1863	0.261782	0.0750994
1	1864	0.504428	0.0884676
1	1866	0.562867	0.109373
1	1884	0.411004	0.0286347
1	1887	0.455773	0.0810626
1	1890	0.56658	0.109256
1	1893	0.388641	0.067587
1	1898	0.839643	0.0405566
1	1902	2.7084	0.441749
1	1903	0.770586	0.0441108
1	1905	0.391547	0.0459647
1	1907	0.605895	0.033831
1	1915	0.654978	0.0634036
1	1917	0.782653	0.0485843
1	1922	0.491069	0.0911096
1	1923	0.918449	0.0329927
1	1931	0.524144	0.0407028
1	1937	0.517504	0.0368515
1	1945	0.442723	0.0538864
1	1950	0.361665	0.0999679
1	1955	0.581323	0.0742687
1	1964	0.940252	0.0257358
1	1968	0.543658	0.0417633
1	1970	0.606296	0.0625747
1	1973	0.419999	0.0722309
1	1977	0.547103	0.0697782
1	1983	0.301261	0.0833176
1	1988	0.442125	0.0486202
1	1989	0.771517	0.0556364
1	1991	0.4373	0.0766283
1	2009	0.599954	0.0656612
1	2014	0.302387	0.0590044
1	2015	0.986553	0.0345011
1	2019	0.386914	0.0647612
1	2021	0.362096	0.0504481
1	2031	0.496381	0.0394541
1	2040	0.584564	0.0347753
1	2054	0.7407	0.0739674
1	2055	0.541746	0.0412791
1	2057	0.446901	0.0437016
1	2058	0.768939	0.0490218
1	2059	0.495691	0.0357625
1	2066	0.252176	0.0480257
1	2076	0.68636	0.0387852
1	2081	0.779626	0.0366674
1	2088	2.25056	0.393081
1	2090	0.642565	0.0329155
1	2096	0.492586	0.0792532
1	2109	0.885816	0.0413309
1	2116	0.632453	0.0784126
1	2121	0.771846	0.0159413
1	2126	0.441656	0.110153
1	2127	0.563315	0.115829
1	2132	0.507654	0.0303532
1	2135	0.801357	0.0518616
1	2140	0.423451	0.11921
1	2141	0.469111	0.0354154
1	2146	0.456502	0.0375474
1	2149	0.580828	0.0433745
1	2152	0.592272	0.0748737
1	2154	0.461493	0.0390822
1	2155	0.455927	0.0631925
1	2170	0.809771	0.0252746
1	2174	0.608137	0.0831395
1	2180	0.539015	0.0282657
1	2189	0.579754	0.056487
1	2201	0.520519	0.0323322
1	2219	0.443426	0.0476848
1	2224	0.310696	0.0620923
1	2230	0.488144	0.0294173
1	2232	0.769876	0.0513675
1	2233	0.534149	0.0731428
1	2235	0.705021	0.0729905
1	2237	0.894359	0.0510917
1	2238	0.491452	0.0377017
1	2249	0.772794	0.0423171
1	2253	0.412721	0.101512
1	2254	0.475329	0.0345539
1	2261	0.432217	0.0412353
1	2263	0.518674	0.113525
1	2268	0.785	0.0503263
1	2271	0.334875	0.0975182
1	2278	2.38213	0.406931
1	2284	0.502128	0.0415002
1	2285	0.809617	0.0540535
1	2290	0.608687	0.0382614
1	2294	0.617579	0.062316
1	2299	0.556438	0.088328
1	2301	0.534057	0.0912106
1	2306	0.495994	0.0401186
1	2307	0.653485	0.0717197
1	2309	0.352475	0.100167
1	2311	0.554751	0.0228811
1	2316	0.818399	0.0492659
1	2317	0.556552	0.110843
1	2336	0.540528	0.0238989
1	2338	0.337198	0.0932764
1	2348	0.537004	0.0985474
1	2353	0.615931	0.0213896
1	2357	0.681417	0.198485
1	2358	0.4862	0.0436458
1	2368	0.567418	0.0683632
1	2372	0.479506	0.037901
1	2378	0.809541	0.0472123
1	2381	0.542898	0.023965
1	2393	0.795301	0.0423552
1	2394	0.638999	0.0473494
1	2396	0.557211	0.0637546
1	2397	0.736608	0.0238012
1	2399	0.793542	0.0459184
1	2415	0.690751	0.0440762
1	2423	0.592085	0.0627723
1	2425	0.827063	0.0580959
1	2429	0.548948	0.0431934
1	2438	0.551185	0.0453574
1	2451	0.616093	0.0374297
1	2456	0.594177	0.0445907
1	2458	0.328215	0.0720199
1	2463	0.43922	0.054207
1	2465	0.636879	0.0598035
1	2468	0.698314	0.077199
1	2470	0.758592	0.0537402
1	2474	0.632364	0.0633566
1	2476	0.536958	0.112606
1	2482	0.398781	0.0854661
1	2484	0.807658	0.0427303
1	2500	0.467631	0.135058
1	2502	0.648321	0.0494281
1	2505	0.660148	0.0469205
1	2506	0.807935	0.046658
1	2507	0.384281	0.0950994
1	2509	0.758899	0.0503077
1	2510	0.476895	0.0439639
1	2513	0.580273	0.0455952
1	2515	0.440462	0.0656653
1	2524	0.640661	0.158506
1	2536	0.312505	0.0691099
1	2542	0.727407	0.0230811
1	2550	0.646014	0.0174333
1	2554	0.520551	0.115969
1	2555	0.446723	0.0681618
1	2570	0.533783	0.0240026
1	2575	0.626774	0.0709785
1	2576	0.645873	0.0809154
1	2578	0.596657	0.0277094
1	2582	0.433913	0.0463925
1	2594	0.491257	0.0293249
1	2599	0.758137	0.0500533
1	2600	0.710799	0.0455941
1	2607	0.54109	0.0247974
1	2614	0.579192	0.0292491
1	2615	0.52705	0.0967822
1	2617	0.490736	0.0478495
1	2632	0.615894	0.0259466
1	2633	0.520131	0.0387751
1	2634	0.356104	0.101759
1	2635	0.528983	0.0306805
1	2636	0.574878	0.0756707
1	2640	0.437559	0.0367132
1	2648	0.806488	0.0204602
1	2650	0.247215	0.0673274
1	2656	0.594626	0.027723
1	2657	0.440048	0.0410467
1	2660	0.355413	0.0536475
1	2661	0.859677	0.0410349
1	2662	0.557656	0.0702878
1	2665	0.530411	0.158873
1	2666	0.464191	0.0524677
1	2679	0.51439	0.121034
1	2680	0.269235	0.0470877
1	2681	0.651882	0.0223121
1	2683	0.434284	0.0549489
1	2691	0.556289	0.117519
1	2697	0.545304	0.0223509
1	2702	0.741093	0.0633697
1	2703	0.731627	0.0613603
1	2704	0.527922	0.040375
1	2712	0.375252	0.0468115
1	2714	0.273839	0.0633352
1	2717	0.752787	0.0415295
1	2721	0.579818	0.0304268
1	2725	0.616733	0.0350248
1	2726	0.299489	0.0583325
1	2732	0.591306	0.0642067
1	2737	0.589644	0.0839134
1	2739	0.773047	0.0455431
1	2743	0.5663	0.109028
1	2746	0.656221	0.0411307
1	2748	0.759822	0.0554545
1	2754	0.44869	0.0636417
1	2756	1.96676	0.415573
1	2760	0.435862	0.0514947
1	2773	0.589376	0.0291609
1	2774	0.548694	0.0743432
1	2781	0.835079	0.0482188
1	2782	0.677714	0.0461752
1	2783	0.724761	0.0375897
1	2786	0.456266	0.0368012
1	2790	1.4831	0.427142
1	2795	0.579859	0.0282275
1	2802	0.610723	0.0334264
1	2804	0.627477	0.0561866
1	2808	0.541976	0.0506091
1	2811	0.628064	0.0562261
1	2812	0.771746	0.0496617
1	2817	0.373062	0.10276
1	2828	0.537461	0.069791
1	2830	0.424919	0.0351192
1	2832	0.839721	0.0418432
1	2833	0.668757	0.0709513
1	2840	0.555073	0.0840202
1	2841	0.56494	0.0316984
1	2842	0.525227	0.0925468
1	2852	0.623445	0.0541984
1	2858	0.552857	0.0262147
1	2861	0.34771	0.0978304
1	2862	0.508842	0.0750863
1	2864	0.416522	0.03557
1	2867	0.73921	0.0663328
1	2869	0.358402	0.0733601
1	2873	0.46572	0.090093
1	2874	0.445119	0.0467456
1	2875	1.72093	0.46663
1	2877	0.373646	0.05713
1	2881	0.512376	0.111411
1	2882	0.639985	0.0620262
1	2883	0.561692	0.0800507
1	2888	0.745616	0.0503065
1	2890	0.663301	0.0680701
1	2891	0.664727	0.0910068
1	2896	0.541621	0.0373275
1	2903	0.622247	0.0618328
1	2912	0.810804	0.0538928
1	2926	0.384396	0.0778143
1	2928	0.777472	0.0626937
1	2929	0.653772	0.0496794
1	2942	0.286524	0.0544715
1	2949	0.449905	0.0370949
1	2954	0.643357	0.0339998
1	2956	0.456728	0.0360744
1	2965	0.50604	0.0819341
1	2975	0.553184	0.100048
1	2985	0.616483	0.093556
1	2986	0.564222	0.0485445
1	2988	0.56135	0.0237403
1	2989	0.755338	0.0491403
1	2996	0.53057	0.0401181
1	3002	0.451623	0.06525
1	3008	0.374058	0.0635611
1	3017	0.463106	0.0355932
1	3024	0.914661	0.0303717
1	3026	0.587729	0.0622351
1	3029	0.556254	0.044839
1	3034	0.745609	0.108697
1	3038	0.607732	0.0646697
1	3039	0.538024	0.154416
1	3041	0.505882	0.0357963
1	3048	0.545165	0.0759965
1	3050	0.726863	0.0501383
1	3053	0.498641	0.0313199
1	3058	0.602643	0.0456243
1	3067	0.706243	0.0497033
1	3073	0.581294	0.0606408
1	3074	0.758531	0.0495322
1	3086	0.446135	0.0496557
1	3095	0.509138	0.0267104
1	3105	0.466347	0.0370499
1	3108	0.840641	0.0546064
1	3110	0.591451	0.0725137
1	3112	0.445866	0.0389447
1	3115	0.469544	0.0397314
1	3116	0.579207	0.096725
1	3120	0.349251	0.0549764
1	3121	0.546943	0.0244306
1	3127	0.748	0.0564167
1	3136	0.620731	0.0915376
1	3140	0.705292	0.0630289
1	3143	0.57857	0.0260847
1	3155	0.803632	0.0505518
1	3156	0.792494	0.0424079
1	3163	0.2673	0.0698511
1	3175	0.423708	0.0769133
1	3177	0.832684	0.0619234
1	3179	0.510594	0.0402085
1	3190	0.688368	0.0476856
1	3191	0.608655	0.0369803
1	3193	0.613462	0.0581422
1	3196	0.52889	0.151962
1	3204	0.338514	0.0802363
1	3216	0.517308	0.0288009
1	3220	1.53367	0.450319
1	3224	0.748159	0.0567463
1	3225	0.467408	0.0373349
1	3233	0.547615	0.126351
1	3236	0.83996	0.0471056
1	3237	0.439366	0.0485309
1	3238	0.496687	0.12787
1	3240	0.464356	0.0363381
1	3258	0.514803	0.0653573
1	3261	0.647348	0.027351
1	3262	0.78804	0.0561561
1	3263	0.534755	0.114594
1	3266	0.315204	0.0737527
1	3269	0.690801	0.0384335
1	3271	0.524814	0.034521
1	3273	0.464212	0.0901522
1	3274	0.515928	0.0481139
1	3283	0.677734	0.0797171
1	3300	0.611052	0.0458254
1	3301	0.763207	0.050327
1	3303	0.621922	0.0635278
1	3305	0.613323	0.0372357
1	3309	0.427289	0.0409185
1	3311	0.55941	0.0582909
1	3326	0.847714	0.0517868
1	3330	0.583817	0.026669
1	3338	0.562047	0.0271745
1	3340	0.872896	0.0660478
1	3342	0.608825	0.0615119
1	3346	0.592967	0.0709092
1	3353	0.53865	0.158656
1	3358	0.764131	0.053384
1	3365	0.740487	0.15083
1	3369	0.408561	0.0489755
1	3371	0.478356	0.0339925
1	3391	0.61358	0.0652719
1	3396	0.804999	0.0498642
1	3397	0.76769	0.0566947
1	3399	0.639534	0.0543627
1	3409	0.804135	0.0466909
1	3410	0.656851	0.0564218
1	3412	0.791406	0.0456292
1	3414	0.691514	0.0512435
1	3417	0.500509	0.0440574
1	3425	0.736749	0.0510579
1	3434	0.567616	0.0273614
1	3436	0.559362	0.113013
1	3438	0.409227	0.0856115
1	3439	0.468528	0.061548
1	3444	0.521704	0.0763771
1	3448	0.837485	0.0350786
1	3453	0.459097	0.0462674
1	3458	0.356841	0.0965009
1	3459	0.784965	0.0624871
1	3464	0.65275	0.0695867
1	3465	0.726169	0.0567
1	3473	0.453678	0.0580241
1	3475	0.5751	0.101233
1	3479	0.776626	0.0569772
1	3484	0.692224	0.0187892
1	3485	0.491845	0.143863
1	3489	0.446491	0.102587
1	3493	0.570141	0.0350462
1	3502	0.521692	0.0489091
1	3505	0.78771	0.0598389
1	3508	0.609399	0.0452052
1	3517	0.785533	0.0428847
1	3520	0.609833	0.0709023
1	3521	0.55723	0.0303192
1	3540	0.853488	0.0299571
1	3542	0.458071	0.0615267
1	3552	0.598402	0.0335034
1	3554	0.209249	0.0628391
1	3555	0.849123	0.0432134
1	3561	0.462018	0.0996928
1	3562	0.617212	0.0320162
1	3564	0.536519	0.0995569
1	3576	0.331045	0.0615846
1	3577	0.871331	0.0388509
1	3583	0.314816	0.0725974
1	3585	0.806686	0.0441595
1	3591	0.446473	0.0837225
1	3600	0.846495	0.0413457
1	3601	0.513217	0.0619591
1	3607	0.372348	0.107554
1	3616	0.433766	0.0374895
1	3622	0.747829	0.0548545
1	3628	0.916731	0.0308111
1	3632	0.414206	0.0727482
1	3636	0.602053	0.0534602
1	3637	0.836882	0.0562629
1	3652	0.650083	0.0639916
1	3663	0.540514	0.109041
1	3665	0.759675	0.0564155
1	3668	0.705387	0.057554
1	3669	0.81025	0.0466665
1	3671	0.493995	0.0957032
1	3680	0.492959	0.119216
1	3693	0.424519	0.0666453
1	3695	0.73146	0.0672571
1	3699	0.7791	0.0474379
1	3704	0.602656	0.023192
1	3716	0.682164	0.0587345
1	3726	0.778527	0.0463844
1	3728	0.602358	0.104664
1	3730	0.50703	0.112525
1	3733	0.340386	0.0590849
1	3736	0.445198	0.0986874
1	3745	0.533067	0.0335667
1	3746	0.631918	0.0768245
1	3748	0.396336	0.0467046
1	3749	0.798844	0.0446294
1	3756	0.561606	0.0507203
1	3761	0.780067	0.0450719
1	3763	0.604735	0.139232
1	3765	0.342752	0.069743
1	3774	0.516578	0.112101
1	3778	0.456289	0.0389922
1	3779	0.740816	0.053835
1	3781	0.385567	0.0424826
1	3783	0.530789	0.115466
1	3789	0.49	0.0794927
1	3797	0.558772	0.0335603
1	3812	0.647773	0.0492414
1	3813	0.784261	0.0454372
1	3814	0.449392	0.117772
1	3816	0.386818	0.0720119
1	3824	0.794823	0.0510456
1	3825	0.809986	0.0459328
1	3827	0.651487	0.149166
1	3830	0.262285	0.0721356
1	3832	0.608716	0.0419314
1	3833	0.288117	0.0777287
1	3834	0.449909	0.0988355
1	3836	0.541324	0.0380241
1	3855	0.568676	0.0190499
1	3860	0.760713	0.0548283
1	3861	0.638043	0.0581006
1	3866	0.490852	0.036525
1	3869	0.573509	0.0505889
1	3870	0.602833	0.0761874
1	3872	0.799517	0.0543996
1	3873	0.620224	0.0372858
1	3875	0.469596	0.0735164
1	3878	0.371406	0.0293041
1	3901	0.460647	0.126654
1	3917	0.395563	0.0388234
1	3921	0.8019	0.0511318
1	3940	0.597106	0.0856015
1	3941	0.76709	0.04051
1	3942	0.593275	0.0902615
1	3943	0.464438	0.131024
1	3950	0.424762	0.0265756
1	3958	0.709065	0.0246075
1	3971	0.683228	0.0560531
1	3976	0.490386	0.03952
1	3982	0.576565	0.061388
1	3986	0.902282	0.0250172
1	3991	0.598251	0.0902244
1	3997	0.647189	0.0337653
1	3998	0.628631	0.0493852
1	4001	0.352927	0.061799
1	4003	0.737127	0.0326187
1	4006	0.52958	0.0402944
1	4011	0.327989	0.0525992
1	4012	0.605015	0.0527336
1	4020	0.785464	0.0390655
1	4025	0.752304	0.0517234
1	4027	0.439035	0.131525
1	4028	0.664826	0.0617974
1	4032	0.37515	0.0520809
1	4033	0.616819	0.0267295
1	4035	0.49131	0.033842
1	4039	0.359406	0.0559572
1	4042	0.863692	0.0713631
1	4045	0.868257	0.043777
1	4047	0.585841	0.0309445
1	4051	0.52072	0.138599
1	4058	0.277154	0.0471849
1	4079	0.768357	0.0630193
1	4080	0.398293	0.0512533
1	4083	0.687096	0.0637521
1	4086	0.502613	0.0372124
1	4089	1.51926	0.44151
1	4090	0.621764	0.0785431
1	4095	0.748456	0.0511326
1	4099	0.507825	0.0543617
1	4104	0.583789	0.0416226
1	4105	0.382342	0.0363746
1	4108	0.635005	0.085235
1	4113	0.498708	0.103299
1	4114	0.786609	0.0565189
1	4119	0.838347	0.0467896
1	4123	0.673582	0.08946
1	4124	0.481651	0.0318229
1	4131	0.659303	0.0486737
1	4139	0.478639	0.0621624
1	4145	0.478945	0.0426723
1	4150	0.833741	0.0440053
1	4151	0.525851	0.0412851
1	4153	0.776063	0.0388754
1	4154	0.656794	0.0422895
1	4171	0.52267	0.0349875
1	4175	0.911681	0.0409939
1	4177	0.739059	0.0503858
1	4179	0.704213	0.0594201
1	4180	0.593722	0.081193
1	4183	0.344455	0.0932413
1	4186	0.723074	0.0602099
1	4195	0.725615	0.0579434
1	4200	0.617977	0.0576972
1	4203	0.611903	0.036574
1	4208	0.657653	0.0375553
1	4211	0.659817	0.05098
1	4212	0.745284	0.0513999
1	4218	0.529867	0.0932626
1	4219	0.538741	0.0920093
1	4220	0.5544	0.0450798
1	4221	0.526499	0.046093
1	4222	0.640784	0.039685
1	4230	0.746093	0.0563933
1	4233	0.552103	0.0966756
1	4239	0.551516	0.10737
1	4242	0.223191	0.0601531
1	4244	0.886174	0.0172078
1	4246	0.489476	0.0387993
1	4249	0.662055	0.0804471
1	4250	0.558044	0.0300849
1	4255	0.58983	0.0699548
1	4264	0.533172	0.0968278
1	4273	0.49501	0.0611369
1	4275	0.345937	0.0485599
1	4278	0.579938	0.0529977
1	4290	0.489734	0.0471472
1	4291	0.613253	0.072668
1	4292	0.650037	0.0407471
1	4294	0.563889	0.0375764
1	4299	0.834029	0.023661
1	4306	0.638271	0.046363
1	4308	0.809272	0.0196183
1	4309	0.84194	0.0237387
1	4311	0.929644	0.0608301
1	4312	0.66483	0.0768501
1	4313	0.445326	0.0366034
1	4321	0.774176	0.0432288
1	4328	0.670511	0.0390778
1	4329	0.343916	0.060659
1	4332	0.833842	0.0486164
1	4334	0.513839	0.0411963
1	4336	0.288818	0.0859114
1	4342	0.58193	0.0373218
1	4345	0.61176	0.112095
1	4346	0.450174	0.0358214
1	4367	0.794839	0.0468572
1	4373	0.456326	0.128429
1	4374	0.561295	0.0334218
1	4379	0.608212	0.0502998
1	4390	0.503783	0.120212
1	4408	0.50732	0.032282
1	4415	0.54401	0.0614118
1	4416	0.788983	0.0485871
1	4417	0.460397	0.0354499
1	4418	0.565826	0.0776155
1	4421	0.798036	0.0502459
1	4429	0.507851	0.0749386
1	4438	0.870442	0.0460718
1	4439	0.517167	0.0345381
1	4453	0.550797	0.0333622
1	4454	0.554428	0.040662
1	4458	0.36566	0.0964728
1	4460	0.592349	0.0849477
1	4461	0.430162	0.0757398
1	4466	0.489637	0.0702856
1	4467	1.69935	0.437987
1	4470	0.616853	0.0717357
1	4472	0.809103	0.0542326
1	4479	0.74416	0.0538829
1	4484	0.627937	0.0631734
1	4486	0.442087	0.0377518
1	4489	0.347381	0.053503
1	4493	0.766003	0.0579508
1	4494	0.773007	0.0513227
1	4500	0.650732	0.0704877
1	4506	0.447259	0.0372615
1	4509	0.367424	0.0451201
1	4510	0.327358	0.0576243
1	4511	0.390021	0.110793
1	4513	0.363643	0.0706578
1	4521	0.258537	0.0667835
1	4527	0.728461	0.0564205
1	4528	0.506603	0.0326127
1	4529	0.303236	0.0797702
1	4531	0.606248	0.0788216
1	4547	1.72332	0.440921
1	4548	0.292756	0.0403631
1	4553	0.800298	0.0455237
1	4557	0.549226	0.147727
1	4560	0.500876	0.0377708
1	4564	0.537452	0.098058
1	4566	0.613983	0.0495664
1	4567	0.571727	0.045295
1	4568	0.524672	0.0326578
1	4571	0.584456	0.0888053
1	4573	0.232931	0.0664586
1	4579	0.922382	0.0231801
1	4582	0.656662	0.0978693
1	4587	0.818349	0.041382
1	4590	0.740346	0.073322
1	4593	0.61801	0.0292864
1	4602	0.539708	0.0783673
1	4606	0.54293	0.066983
1	4609	0.598558	0.0292207
1	4614	0.709706	0.056391
1	4636	0.792333	0.0437767
1	4641	0.566173	0.0355936
1	4660	0.590352	0.0290764
1	4661	0.511927	0.0365281
1	4665	0.533734	0.0281728
1	4666	0.418439	0.0666803
1	4669	0.585611	0.039782
1	4673	0.434358	0.0365356
1	4675	0.298238	0.0828269
1	4676	0.915703	0.0440026
1	4680	0.790915	0.0584958
1	4683	0.566922	0.0927951
1	4686	0.462486	0.0445735
1	4687	0.686146	0.0244676
1	4690	0.736747	0.0614676
1	4693	0.758347	0.0480747
1	4706	0.673461	0.0258851
1	4709	0.327048	0.0732523
1	4714	0.677811	0.023196
1	4716	0.882257	0.0460058
1	4717	0.614744	0.0918317
1	4719	0.53957	0.0339004
1	4724	0.719296	0.0581924
1	4733	0.653222	0.148644
1	4744	0.548253	0.0233977
1	4746	0.585095	0.0392715
1	4757	0.555584	0.155684
1	4760	0.49952	0.0578197
1	4762	0.405496	0.0579371
1	4771	0.575923	0.0583632
1	4778	0.731407	0.0713053
1	4779	0.702542	0.0271805
1	4781	0.340033	0.0781325
1	4792	0.786089	0.0265489
1	4795	0.472797	0.063868
1	4800	0.483325	0.0343003
1	4807	0.44445	0.116063
1	4814	0.595162	0.033744
1	4817	0.763056	0.0486973
1	4822	0.397135	0.0515431
1	4824	0.351569	0.0724115
1	4830	0.477816	0.040326
1	4831	0.368403	0.0863469
1	4847	0.537047	0.056292
1	4852	0.375931	0.0780336
1	4859	0.563658	0.0333724
1	4871	0.410604	0.0435303
1	4874	0.51695	0.120218
1	4877	0.777969	0.0450614
1	4878	0.630795	0.0494286
1	4882	0.499623	0.102093
1	4885	0.762268	0.052939
1	4887	0.59842	0.0388318
1	4891	0.604203	0.0366852
1	4899	0.54637	0.0421922
1	4905	0.871364	0.0240302
1	4916	0.237415	0.069426
1	4922	0.773765	0.0494191
1	4926	0.549523	0.0352191
1	4932	0.553568	0.0379475
1	4933	0.591867	0.0927248
1	4934	0.561027	0.0932053
1	4948	0.555078	0.03507
1	4950	0.48005	0.0538051
1	4959	0.513504	0.076391
1	4962	0.47732	0.123962
1	4963	0.339756	0.0519371
1	4972	0.542594	0.0284344
1	4974	0.565724	0.0256531
1	4981	0.566781	0.0306178
1	4984	0.820201	0.021059
1	4991	0.221842	0.0536135
1	4997	0.434052	0.051005
1	5000	0.411454	0.0427356
1	5006	0.677684	0.0385695
1	5016	0.561304	0.0303094
1	5019	0.748317	0.0478656
1	5020	0.761226	0.052518
1	5025	0.604714	0.0732333
1	5029	0.578675	0.0478792
1	5034	0.818817	0.0481037
1	5047	0.45222	0.0478176
1	5056	0.591473	0.0844396
1	5058	0.670978	0.0245081
1	5068	0.46759	0.052459
1	5069	0.520429	0.029703
1	5072	0.510346	0.0329933
1	5080	0.732886	0.0533739
1	5083	0.457441	0.1309
1	5096	0.307539	0.0645905
1	5107	0.706693	0.0648854
1	5111	0.4579	0.0245312
1	5113	0.564773	0.054132
1	5114	0.774201	0.0449621
1	5115	0.410232	0.0468488
1	5137	0.385206	0.0284733
1	5144	0.636484	0.156555
1	5155	0.774277	0.0574898
1	5175	0.430784	0.116272
1	5183	0.459415	0.0740541
1	5203	0.537923	0.146647
1	5207	1.57449	0.417649
1	5213	0.503545	0.0657221
1	5214	0.891114	0.0392083
1	5221	0.783313	0.0233084
1	5224	0.890904	0.0257764
1	5226	0.645907	0.0545121
1	5229	0.624208	0.0599244
1	5237	0.818135	0.0755101
1	5240	0.610656	0.0714552
1	5242	0.535964	0.119091
1	5253	0.417346	0.0904452
1	5262	0.488748	0.0486561
1	5263	0.586887	0.0425755
1	5264	0.452535	0.0390508
1	5269	0.51806	0.0455835
1	5270	0.606078	0.0643766
1	5272	0.636069	0.0260511
1	5278	0.750751	0.0542503
1	5287	0.604686	0.0563681
1	5297	0.525898	0.0275775
1	5298	0.286337	0.0649215
1	5300	0.553952	0.0986776
1	5301	0.78519	0.0541031
1	5302	0.667192	0.0572417
1	5303	0.435956	0.0421843
1	5304	0.40784	0.0925701
1	5307	0.810854	0.0432983
1	5308	0.617348	0.0787645
1	5309	0.423514	0.0787415
1	5310	0.699628	0.0631009
1	5317	0.873651	0.0304513
1	5320	0.46429	0.0975088
1	5321	0.77606	0.0444589
1	5322	0.597883	0.0508112
1	5324	0.631198	0.0670049
1	5328	0.704389	0.0431913
1	5330	0.318949	0.0841528
1	5338	0.563334	0.0388965
1	5339	0.518057	0.0586377
1	5341	0.304705	0.0834154
1	5346	0.624929	0.082046
1	5352	0.585303	0.0330417
1	5370	0.482807	0.0363507
1	5372	0.405486	0.0471744
1	5373	0.466144	0.0363917
1	5377	0.866462	0.0230295
1	5378	0.337637	0.0415185
1	5382	0.62864	0.033523
1	5383	0.460653	0.0381213
1	5394	0.47948	0.0762788
1	5401	0.719383	0.0597407
1	5409	0.584155	0.0450965
1	5410	0.40322	0.0278709
1	5411	0.331287	0.068646
1	5413	0.771211	0.0499054
1	5415	0.832791	0.0389741
1	5416	0.440409	0.125638
1	5420	0.742416	0.0432246
1	5421	0.742036	0.0516625
1	5423	0.51118	0.0694937
1	5431	0.768989	0.053434
1	5439	0.542969	0.0247224
1	5440	0.494409	0.0420027
1	5443	0.53062	0.044868
1	5445	0.456415	0.0379705
1	5452	0.581528	0.0802162
1	5484	0.370766	0.0525821
1	5486	0.5736	0.0419054
1	5489	0.802156	0.0300034
1	5493	0.636115	0.0579065
1	5495	0.563165	0.0439573
1	5496	0.41895	0.125699
1	5507	0.772023	0.0495049
1	5524	0.432742	0.0362028
1	5534	0.674442	0.0231553
1	5539	0.621937	0.102425
1	5540	0.465269	0.084192
1	5542	0.550982	0.102306
1	5543	0.488426	0.140823
1	5544	0.421779	0.0221027
1	5546	0.641008	0.0630454
1	5549	0.626567	0.0655032
1	5550	0.581658	0.0706449
1	5555	0.619883	0.0494549
1	5557	0.688873	0.0190724
1	5559	1.74085	0.462571
1	5577	0.601791	0.0278826
1	5584	0.607127	0.0673333
1	5585	0.546234	0.0429107
1	5588	0.506973	0.0552512
1	5592	0.52969	0.0901257
1	5605	0.671755	0.0369956
1	5606	0.599872	0.110147
1	5626	0.602706	0.0403888
1	5637	0.498374	0.0658999
1	5638	0.526119	0.073176
1	5639	0.588778	0.0634004
1	5643	0.288632	0.0574133
1	5644	0.366752	0.0812527
1	5647	0.354036	0.0528003
1	5650	0.562891	0.154284
1	5654	0.639646	0.03987
1	5660	0.662072	0.0802075
1	5664	0.602284	0.0855078
1	5673	0.523498	0.0478509
1	5674	0.424006	0.0450936
1	5676	0.52295	0.146019
1	5680	0.477249	0.12396
1	5684	0.659062	0.0186965
1	5685	0.555609	0.0292164
1	5690	0.541436	0.0273526
1	5691	0.734673	0.0518036
1	5698	0.421719	0.113107
1	5705	0.403624	0.0800954
1	5724	0.47194	0.0315797
1	5727	0.377693	0.0427468
1	5735	0.685209	0.0729853
1	5742	0.481475	0.0408655
1	5744	0.661496	0.0602573
1	5750	0.51499	0.0306896
1	5755	0.36367	0.0603368
1	5758	0.56751	0.0425182
1	5761	0.600615	0.0296495
1	5768	0.381538	0.0951145
1	5776	0.759598	0.0510061
1	5784	0.671888	0.0363107
1	5787	0.516326	0.0461075
1	5792	0.408763	0.047926
1	5793	1.83164	0.427684
1	5799	0.67691	0.055083
1	5808	0.426356	0.0556545
1	5810	0.578797	0.0296808
1	5814	0.763085	0.0494589
1	5829	0.701187	0.0851467
1	5832	0.655526	0.0716101
1	5840	0.414231	0.064102
1	5850	0.776548	0.048215
1	5853	0.663843	0.0682845
1	5859	0.603526	0.0658389
1	5865	0.846162	0.0560183
1	5870	0.325106	0.0457954
1	5872	0.729745	0.0714984
1	5878	0.729725	0.0232058
1	5884	0.391339	0.0425947
1	5886	0.647376	0.0889415
1	5895	0.350677	0.0511221
1	5896	0.787406	0.0531345
1	5898	0.488092	0.104631
1	5899	0.570477	0.0323439
1	5907	0.802347	0.0714995
1	5917	0.835736	0.0436163
1	5918	0.558971	0.0704312
1	5934	0.602247	0.157107
1	5935	0.531612	0.0387882
1	5951	0.696732	0.0627589
1	5952	0.822902	0.047485
1	5959	0.491182	0.0354365
1	5981	0.838151	0.0444891
1	5994	0.543508	0.0416361
1	5996	0.438944	0.058133
1	6004	0.561435	0.0281788
1	6008	0.474167	0.0466252
1	6013	0.580318	0.0382795
1	6014	0.521835	0.0373429
1	6016	0.543005	0.0648444
1	6020	0.464194	0.0237769
1	6036	0.612605	0.0566877
1	6040	0.651649	0.0545936
1	6043	0.39372	0.0431978
1	6056	0.658082	0.0577971
1	6060	0.492778	0.0508924
1	6069	0.669017	0.153778
1	6071	0.629867	0.0704532
1	6080	0.623293	0.0250577
1	6091	0.765447	0.0463501
1	6097	0.81163	0.0470102
1	6103	0.314075	0.0774187
1	6107	0.701911	0.058494
1	6113	0.884154	0.0392112
1	6115	0.82954	0.0351558
1	6117	0.869471	0.0194974
1	6120	0.44529	0.0624814
1	6124	0.902113	0.0408005
1	6125	0.566851	0.0295556
1	6133	0.45023	0.0269711
1	6146	0.457207	0.0828029
1	6149	0.751337	0.0558643
1	6155	0.619952	0.084249
1	6163	0.445029	0.11056
1	6168	0.794976	0.0245168
1	6177	0.334762	0.0431301
1	6178	0.557179	0.0297661
1	6181	0.302803	0.0863052
1	6186	0.611806	0.058351
1	6190	0.779672	0.0396055
1	6192	0.527256	0.117538
1	6196	0.361718	0.0487836
1	6197	0.371134	0.0618458
1	6199	0.532464	0.0607338
1	6202	1.72034	0.464492
1	6207	0.435544	0.0314531
1	6210	0.528818	0.0252373
1	6213	0.824797	0.04769
1	6221	0.560207	0.103473
1	6226	0.551628	0.0446285
1	6230	0.523455	0.0907188
1	6232	0.82932	0.0415017
1	6238	0.67309	0.0545771
1	6239	0.769327	0.0478338
1	6245	0.596891	0.0284642
1	6251	0.487311	0.0336478
1	6254	0.695984	0.0448896
1	6257	0.512137	0.0372224
1	6258	0.271041	0.0569044
1	6300	0.648804	0.0382295
1	6303	0.844959	0.0349518
1	6308	0.44039	0.050733
1	6315	0.552934	0.0737219
1	6316	0.500711	0.0385459
1	6320	0.53605	0.0282867
1	6321	0.322919	0.054474
1	6333	0.359281	0.0497416
1	6341	0.764467	0.0500132
1	6373	0.55558	0.0514487
1	6381	2.83644	0.427986
1	6387	0.527939	0.0360172
1	6391	0.759918	0.0466096
1	6392	0.353579	0.0352795
1	6398	0.508551	0.0365899
1	6399	0.78434	0.0490935
1	6400	0.537099	0.0378404
1	6402	0.665051	0.0910752
1	6413	0.615111	0.0716869
1	6415	0.514311	0.150803
1	6418	0.435029	0.0433426
1	6421	0.385858	0.0659295
1	6427	0.41829	0.071062
1	6430	0.512592	0.0536217
1	6437	0.701434	0.0422379
1	6440	0.57053	0.133652
1	6445	0.52676	0.056343
1	6450	0.578224	0.0332427
1	6452	0.296918	0.0809129
1	6453	0.956631	0.0239072
1	6454	0.750156	0.0561468
1	6465	0.6075	0.0692958
1	6476	0.733355	0.0469797
1	6479	0.786693	0.0432066
1	6491	0.724193	0.0551
1	6492	0.371559	0.107088
1	6493	0.580286	0.0957343
1	6495	0.537841	0.0606431
1	6506	0.405102	0.035249
1	6512	0.52643	0.140416
1	6527	0.510396	0.0914736
1	6532	0.83817	0.0485385
1	6535	0.86169	0.0521944
1	6539	0.749555	0.0500286
1	6547	0.617016	0.0277531
1	6556	0.457951	0.0255373
1	6559	0.635617	0.111026
1	6568	0.770272	0.0520879
1	6571	0.743556	0.022839
1	6576	0.423891	0.030538
1	6579	0.574219	0.0992118
1	6580	0.645139	0.0285617
1	6581	0.72439	0.0550409
1	6589	0.585113	0.0371444
1	6604	0.550449	0.0317536
1	6605	0.355795	0.0491264
1	6609	0.608069	0.0204683
1	6611	0.798192	0.041552
1	6616	0.744455	0.0499174
1	6627	0.589613	0.113467
1	6633	0.421284	0.0450897
1	6638	0.436314	0.0345365
1	6640	0.614164	0.0652285
1	6642	0.817359	0.039353
1	6643	0.745741	0.0601369
1	6651	0.555382	0.0499789
1	6653	0.443427	0.0508635
1	6663	0.527656	0.037597
1	6667	0.791318	0.0451399
1	6676	0.735549	0.0497411
1	6689	0.731904	0.0420217
1	6704	0.438379	0.0846556
1	6711	0.81285	0.0499737
1	6717	0.800748	0.0464881
1	6723	0.560741	0.124235
1	6728	0.36675	0.0375867
1	6729	0.48846	0.0305537
1	6733	0.672087	0.068308
1	6737	0.357493	0.0664148
1	6738	0.768703	0.0518877
1	6753	0.599216	0.0422566
1	6757	0.49345	0.0523388
1	6760	0.337073	0.0748937
1	6762	0.491605	0.0380652
1	6763	0.437473	0.0706797
1	6775	0.754315	0.0525914
1	6776	0.455129	0.0402764
1	6779	0.891215	0.0221186
1	6784	0.658047	0.0768619
1	6788	0.711945	0.0508526
1	6794	0.648926	0.070451
1	6795	0.318008	0.0907995
1	6796	0.624268	0.0199102
1	6803	0.56949	0.0345876
1	6806	0.682703	0.0278875
1	6813	0.811658	0.0450008
1	6814	0.41316	0.056694
1	6817	0.54702	0.0776293
1	6823	0.754137	0.0586303
1	6827	0.288852	0.0350106
1	6835	0.44802	0.040677
1	6836	2.66932	0.43498
1	6849	0.521334	0.0273907
1	6851	1.48269	0.426565
1	6854	0.596367	0.0355982
1	6858	0.590914	0.0379163
1	6864	0.742625	0.047293
1	6865	0.429977	0.0416194
1	6868	0.839046	0.0484949
1	6869	0.423439	0.0772358
1	6870	0.59345	0.0748395
1	6883	0.649783	0.0545647
1	6893	0.379776	0.0875888
1	6898	1.84288	0.466779
1	6900	0.670681	0.0684699
1	6903	0.50985	0.125072
1	6910	0.690308	0.0242791
1	6915	0.337122	0.0817603
1	6918	0.564901	0.0930448
1	6920	0.747303	0.0525055
1	6928	0.850635	0.0413053
1	6932	0.551416	0.0265243
1	6941	0.449049	0.043977
1	6949	0.485211	0.0367239
1	6951	0.620317	0.101189
1	6957	0.387011	0.0367654
1	6959	0.554401	0.0404534
1	6961	0.50529	0.149222
1	6967	0.471254	0.062503
1	6972	0.641712	0.0856848
1	6977	0.789289	0.023001
1	6982	0.454695	0.075617
1	6989	0.673459	0.0399834
1	6996	0.471755	0.0322968
1	7002	0.42551	0.116486
1	7008	0.595928	0.0387971
1	7011	0.392923	0.0669082
1	7019	0.420062	0.0581082
1	7021	0.789945	0.0497572
1	7026	0.505534	0.0488475
1	7028	0.519944	0.0263961
1	7031	0.53783	0.0283421
1	7032	0.436852	0.107668
1	7042	0.836017	0.0563003
1	7045	0.431027	0.0411077
1	7047	0.827609	0.0506871
1	7054	0.522933	0.116441
1	7069	0.546251	0.0801052
1	7074	0.522797	0.0350041
1	7075	0.487673	0.0442057
1	7080	0.451664	0.0346576
1	7082	0.573311	0.0407333
1	7088	0.765585	0.0550935
1	7100	0.610165	0.0415611
1	7101	0.779761	0.0554987
1	7111	0.590185	0.0740399
1	7118	0.764348	0.0488986
1	7120	0.558968	0.0484054
1	7133	0.653496	0.0607583
1	7138	0.51687	0.0819777
1	7145	0.487116	0.0335796
1	7147	0.523676	0.0668967
1	7150	0.583487	0.120886
1	7163	0.600979	0.0268834
1	7171	0.619562	0.0629141
1	7173	0.525863	0.0431945
1	7179	0.819036	0.0151179
1	7185	0.567901	0.116252
1	7187	0.185596	0.0552313
1	7191	0.505188	0.0387023
1	7195	0.769929	0.0618958
1	7196	0.813056	0.0464094
1	7198	0.519141	0.0299154
1	7202	0.422563	0.0286179
1	7203	0.801015	0.0471033
1	7208	0.460178	0.0748916
1	7211	0.867684	0.0468888
1	7215	0.300911	0.0765721
1	7216	0.62612	0.0327432
1	7219	0.250491	0.0607602
1	7224	0.761988	0.0491621
1	7227	0.40851	0.0566226
1	7241	0.707002	0.0227811
1	7253	0.795811	0.0478987
1	7256	0.712785	0.0456617
1	7263	0.435476	0.0661301
1	7273	0.614437	0.0317592
1	7274	0.605007	0.0913828
1	7278	0.759963	0.0351724
1	7285	0.542746	0.0711419
1	7289	0.727313	0.0526537
1	7292	0.522241	0.0462242
1	7296	0.741481	0.0516584
1	7297	0.697974	0.0580063
1	7298	0.518548	0.0384725
1	7303	0.60709	0.0819677
1	7315	0.60212	0.0570267
1	7318	0.823083	0.0464274
1	7320	0.394707	0.068837
1	7323	0.820811	0.0442133
1	7325	0.712731	0.0230432
1	7327	0.47343	0.0508634
1	7328	0.733155	0.0613463
1	7330	0.851133	0.0523268
1	7337	0.533574	0.0300936
1	7343	0.313982	0.0609656
1	7344	0.494238	0.139431
1	7351	0.721685	0.023134
1	7353	0.849069	0.0215844
1	7354	0.460221	0.057229
1	7358	0.580053	0.0455757
1	7366	0.749904	0.025986
1	7368	0.67082	0.0273871
1	7373	0.579551	0.0860076
1	7379	0.384061	0.0976228
1	7400	0.764349	0.0426642
1	7405	0.428155	0.0405545
1	7414	0.754556	0.0467793
1	7431	0.507139	0.080823
1	7442	0.660646	0.0496953
1	7446	0.797834	0.0426049
1	7447	0.609407	0.0733848
1	7458	0.555497	0.0407778
1	7459	0.76912	0.0501483
1	7460	0.598924	0.0331154
1	7461	0.718423	0.0308217
1	7462	0.818853	0.0474738
1	7467	0.746333	0.0507994
1	7468	0.480156	0.0759225
1	7473	0.294484	0.0726107
1	7478	0.732429	0.0582994
1	7485	0.849727	0.0435111
1	7487	0.782466	0.0525797
1	7490	0.546734	0.0850273
1	7498	0.509902	0.0266462
1	7509	0.481935	0.0644591
1	7510	0.263068	0.0582829
1	7519	0.435755	0.0244902
1	7520	0.79828	0.026387
1	7522	0.523604	0.043552
1	7529	0.580726	0.027729
1	7532	0.768046	0.0548025
1	7533	0.611422	0.0719017
1	7549	0.797725	0.0459023
1	7550	0.580247	0.0785104
1	7567	0.554688	0.111328
1	7568	0.787097	0.0464429
1	7570	0.746195	0.0548647
1	7571	0.516192	0.0263222
1	7581	1.63864	0.401967
1	7587	0.578394	0.0321907
1	7589	0.590655	0.0263438
1	7591	0.542671	0.0264856
1	7592	0.473987	0.0441274
1	7593	0.225947	0.0600779
1	7595	0.746846	0.0283905
1	7605	0.405902	0.0780187
1	7620	0.45203	0.0636361
1	7624	0.468874	0.0395081
1	7625	0.571753	0.046112
1	7630	0.45781	0.0389286
1	7635	0.501018	0.0497687
1	7643	0.762299	0.023604
1	7649	0.512616	0.0988549
1	7650	0.396074	0.0422712
1	7667	0.24545	0.0646331
1	7684	0.631298	0.0359446
1	7689	0.501004	0.0820657
1	7700	0.697104	0.0590127
1	7702	0.544881	0.0478123
1	7703	0.545134	0.050639
1	7711	0.751837	0.0555939
1	7715	0.267957	0.0487274
1	7721	0.819533	0.0414381
1	7724	0.558401	0.164078
1	7725	0.523109	0.0204177
1	7734	0.307311	0.0798846
1	7740	0.498361	0.0439858
1	7743	0.462419	0.0636638
1	7750	0.403294	0.0425779
1	7752	0.401523	0.062863
1	7754	0.619697	0.0274303
1	7755	0.618876	0.0355032
1	7765	0.425621	0.0410605
1	7767	0.670059	0.0296033
1	7771	0.581657	0.0489339
1	7775	0.346052	0.0726543
1	7782	0.815115	0.04923
1	7787	0.603601	0.0931355
1	7806	0.476283	0.0383997
1	7812	0.755974	0.0226286
1	7816	0.696154	0.153127
1	7821	0.424781	0.0487961
1	7825	0.793581	0.0469849
1	7837	0.818858	0.0421733
1	7838	0.468965	0.0932792
1	7848	0.398289	0.0311553
1	7850	0.302043	0.0714956
1	7862	0.597093	0.05384
1	7863	0.454357	0.0508276
1	7869	1.59013	0.435852
1	7879	0.580522	0.0568356
1	7884	0.855223	0.0544598
1	7888	0.621413	0.0348341
1	7895	0.494562	0.040768
1	7901	0.695742	0.019806
1	7908	0.405992	0.0546853
1	7934	0.5657	0.0629977
1	7938	0.449653	0.0834784
1	7952	0.772388	0.051271
1	7955	0.568563	0.0299639
1	7983	0.756583	0.0429412
1	7992	0.430945	0.0338122
1	7996	0.632703	0.0862842
1	8003	0.563138	0.0432244
1	8010	0.763007	0.0513248
1	8029	0.806688	0.0469386
1	8046	0.799735	0.0494622
1	8049	0.57813	0.0787242
1	8050	0.337658	0.0661958
1	8058	0.331587	0.052304
1	8060	0.443743	0.0282868
1	8071	0.64088	0.0536188
1	8076	0.44969	0.102844
1	8077	0.627512	0.0360531
1	8079	0.391318	0.0476116
1	8081	0.369327	0.0371265
1	8083	0.439446	0.0531457
1	8085	2.78356	0.436016
1	8092	0.587107	0.0400677
1	8100	0.53053	0.116555
1	8101	0.437379	0.0283972
1	8103	0.396308	0.0533929
1	8104	0.380048	0.0559561
1	8111	0.605212	0.0572917
1	8112	0.770003	0.0555446
1	8118	0.827832	0.0407311
1	8119	0.513281	0.0432762
1	8124	0.546593	0.157416
1	8130	0.548409	0.0446737
1	8135	0.739361	0.0633194
1	8142	0.47169	0.0366406
1	8149	0.700057	0.0513692
1	8151	0.742021	0.0658987
1	8153	0.690124	0.0565117
1	8160	0.599206	0.066215
1	8164	0.703773	0.0837058
1	8169	0.436858	0.0282619
1	8170	0.538225	0.0359442
1	8177	0.436239	0.0822383
1	8179	0.354054	0.0956025
1	8185	0.621947	0.0733622
1	8190	0.636694	0.0775054
1	8208	1.97245	0.434584
1	8213	0.457953	0.0577222
1	8223	0.399035	0.0779787
1	8228	0.567985	0.10581
1	8232	0.368887	0.0726579
1	8238	0.770812	0.0401679
1	8243	0.420837	0.0345729
1	8249	0.485579	0.0538089
1	8259	0.463143	0.0339751
1	8262	0.359745	0.0398656
1	8263	0.489874	0.0961944
1	8269	0.845988	0.0458241
1	8281	0.708191	0.0592886
1	8282	2.78052	0.427943
1	8285	0.404091	0.0587459
1	8286	0.771152	0.0500699
1	8287	0.519824	0.0362642
1	8291	0.298086	0.0659818
1	8294	0.872813	0.0305497
1	8298	0.492867	0.112332
1	8301	0.445226	0.0436744
1	8302	0.364984	0.0495152
1	8304	0.350833	0.0783203
1	8308	0.725177	0.0210785
1	8314	0.348675	0.0482312
1	8316	0.7188	0.0608545
1	8318	0.652112	0.0700877
1	8319	0.420969	0.0369312
1	8323	0.545782	0.0569654
1	8325	0.375881	0.0501821
1	8331	0.587936	0.026541
1	8337	0.482591	0.0540956
1	8354	0.639264	0.0537062
1	8355	0.500816	0.0533491
1	8364	0.695779	0.0673573
1	8374	0.473339	0.112667
1	8377	0.416625	0.0464028
1	8378	0.790701	0.0473561
1	8379	0.355099	0.0923449
1	8382	0.572415	0.0301967
1	8384	0.504173	0.0320975
1	8385	0.378622	0.0608841
1	8394	0.815806	0.0288899
1	8395	0.778024	0.0515172
1	8398	0.589102	0.0374683
1	8405	0.450959	0.0598567
1	8410	0.358714	0.0820932
1	8416	0.320323	0.0646706
1	8417	0.755548	0.0519052
1	8418	0.721213	0.0228488
1	8421	0.495931	0.0581644
1	8423	0.552107	0.0446645
1	8437	0.627001	0.080172
1	8440	0.528204	0.0307818
1	8453	0.617469	0.02313
1	8455	0.211012	0.0588679
1	8461	0.535303	0.114452
1	8466	0.934374	0.0455551
1	8480	0.58288	0.0508555
1	8481	0.48573	0.0327093
1	8487	0.71146	0.0603107
1	8495	0.303983	0.0416288
1	8507	0.773527	0.0504567
1	8510	0.659297	0.0799414
1	8515	0.767998	0.0528861
1	8522	0.792722	0.0399569
1	8525	0.498557	0.0330756
1	8528	0.525125	0.143008
1	8532	0.472611	0.0329434
1	8542	0.789528	0.0474081
1	8546	0.573052	0.124765
1	8547	0.595853	0.0485478
1	8548	0.438817	0.0462808
1	8551	0.423569	0.0416411
1	8552	0.591266	0.0862885
1	8556	0.613339	0.0799626
1	8560	0.390175	0.0627517
1	8563	0.840175	0.0322455
1	8565	0.463639	0.039488
1	8567	0.555859	0.0285798
1	8571	0.809575	0.0374869
1	8572	0.972546	0.035779
1	8583	0.569158	0.0437687
1	8584	0.773289	0.0461111
1	8591	0.492716	0.0371305
1	8596	0.433757	0.0277676
1	8601	0.622781	0.125666
1	8603	0.464557	0.1375
1	8604	0.467962	0.0425628
1	8611	0.633055	0.031141
1	8616	0.56973	0.0477433
1	8630	0.795496	0.0452111
1	8635	0.763958	0.0209118
1	8638	0.621257	0.058028
1	8640	0.816689	0.0254128
1	8643	0.442146	0.0515508
1	8650	0.378522	0.0404678
1	8652	0.677768	0.0211661
1	8657	0.564075	0.0308087
1	8660	0.412341	0.039707
1	8665	0.53112	0.108954
1	8666	0.860152	0.0447454
1	8671	0.772481	0.0550139
1	8676	0.503114	0.0487319
1	8687	0.711033	0.0579897
1	8688	0.814412	0.0461551
1	8700	0.421369	0.0534692
1	8702	0.656652	0.0525967
1	8703	2.90782	0.412966
1	8731	0.508157	0.148123
1	8741	0.829779	0.0259339
1	8743	0.300376	0.075437
1	8748	0.578203	0.0344308
1	8752	0.572947	0.0869044
1	8754	0.527758	0.0339459
1	8762	0.451726	0.0398746
1	8764	0.514183	0.0410441
1	8766	0.598963	0.0688501
1	8767	0.919309	0.0417792
1	8772	0.604126	0.0281305
1	8785	0.439749	0.118948
1	8786	0.521176	0.0387417
1	8787	0.762916	0.0357262
1	8793	0.504552	0.0398352
1	8796	0.51967	0.0314318
1	8797	0.519271	0.0907601
1	8798	0.645395	0.0310687
1	8807	0.463691	0.0243973
1	8813	0.426029	0.0483108
1	8814	0.719937	0.0650481
1	8817	0.60088	0.0339953
1	8826	0.606789	0.156041
1	8839	0.580255	0.0285195
1	8850	0.621333	0.0619931
1	8851	0.541103	0.0255099
1	8856	0.695563	0.0407506
1	8859	0.443307	0.126559
1	8863	0.592127	0.0963059
1	8873	0.885303	0.0205913
1	8876	0.799764	0.0443768
1	8877	0.443767	0.0703201
1	8880	0.580865	0.0901329
1	8881	0.585	0.036305
1	8882	0.864575	0.0682903
1	8883	0.853645	0.0540159
1	8884	0.518804	0.0272987
1	8896	0.44269	0.0460948
1	8897	0.521386	0.0341468
1	8898	0.585562	0.0519585
1	8899	0.766268	0.0536239
1	8901	0.553857	0.0858294
1	8928	0.44867	0.0441345
1	8931	0.582277	0.0330135
1	8934	0.280521	0.0730678
1	8944	0.380533	0.0573742
1	8947	0.604936	0.047789
1	8949	0.852755	0.0242451
1	8956	0.371965	0.0406974
1	8959	0.822896	0.0472958
1	8961	0.598928	0.0531772
1	8970	0.57716	0.0734143
1	8973	0.621767	0.0652631
1	8979	0.403519	0.0516253
1	8982	0.411127	0.0449215
1	8983	0.390389	0.0564534
1	8985	0.801097	0.0650009
1	8996	0.711353	0.0495321
1	9003	0.468095	0.0434042
1	9008	0.570639	0.119733
1	9015	0.805346	0.0473269
1	9020	0.451227	0.0509018
1	9022	0.445231	0.0374779
1	9023	0.814379	0.0439522
1	9024	0.928683	0.0756559
1	9026	0.54747	0.0341935
1	9027	0.553741	0.0805636
1	9037	0.501519	0.0815248
1	9041	0.220084	0.050068
1	9043	0.594461	0.0810596
1	9047	0.587322	0.0844607
1	9053	0.442265	0.0582511
1	9054	0.318321	0.0960244
1	9062	0.357288	0.0923063
1	9064	0.387189	0.0754844
1	9075	0.751103	0.159954
1	9090	0.36213	0.107093
1	9098	0.398347	0.0568705
1	9101	0.627535	0.0358029
1	9108	0.513499	0.155205
1	9116	0.537894	0.0399274
1	9117	0.589498	0.0759005
1	9119	0.427954	0.0767796
1	9131	0.575965	0.052837
1	9142	0.297868	0.0526218
1	9143	0.80375	0.021429
1	9154	0.902591	0.0192547
1	9159	0.39173	0.0547209
1	9163	0.351292	0.0284489
1	9167	0.576581	0.0267105
1	9176	0.423884	0.0485834
1	9183	0.312005	0.0770232
1	9188	0.864538	0.0299936
1	9190	0.576805	0.0286307
1	9196	0.804818	0.0435255
1	9197	0.621169	0.0276811
1	9203	0.46148	0.0843105
1	9204	0.559281	0.0416874
1	9206	0.469577	0.0406044
1	9212	0.605153	0.0744079
1	9226	0.340614	0.0613993
1	9227	0.421697	0.0156357
1	9229	0.576734	0.0554418
1	9230	0.62204	0.0565198
1	9232	0.588539	0.0214464
1	9254	0.565712	0.0300256
1	9259	0.580078	0.0620735
1	9260	0.400014	0.0445115
1	9264	0.340583	0.06085
1	9265	0.587478	0.0454319
1	9268	0.396518	0.0946973
1	9278	0.629425	0.0316554
1	9281	0.525752	0.0344355
1	9282	0.420031	0.0931585
1	9289	0.506926	0.0942961
1	9291	0.46317	0.0383985
1	9321	0.838002	0.0540623
1	9325	0.461526	0.0389158
1	9333	0.486074	0.047693
1	9340	0.424263	0.0625086
1	9343	0.598135	0.142946
1	9347	0.664239	0.0503613
1	9350	0.803161	0.0217088
1	9353	0.573573	0.0262594
1	9373	0.786384	0.0458315
1	9375	0.423917	0.0741628
1	9377	0.461138	0.0621141
1	9388	0.650793	0.0463747
1	9393	0.752871	0.0389116
1	9394	0.730234	0.0533274
1	9398	0.422467	0.109659
1	9399	0.606538	0.0510455
1	9404	0.743716	0.049177
1	9405	0.427631	0.109466
1	9407	0.891315	0.0476317
1	9408	0.565875	0.0977499
1	9410	0.68939	0.0294461
1	9412	0.58177	0.0247078
1	9413	0.585894	0.0585971
1	9415	0.491976	0.0543934
1	9418	0.536772	0.0291397
1	9419	0.62216	0.0295141
1	9424	0.56475	0.0216932
1	9439	0.321119	0.0672849
1	9441	0.623887	0.0959995
1	9450	0.791082	0.047407
1	9455	0.743207	0.0704404
1	9457	0.712085	0.0726881
1	9462	0.583463	0.093761
1	9469	0.501915	0.131441
1	9472	0.593489	0.0331863
1	9476	0.271952	0.0808926
1	9477	0.368369	0.106051
1	9479	0.513315	0.0323642
1	9482	0.801583	0.0455543
1	9485	0.476787	0.0367369
1	9493	0.407578	0.0479588
1	9495	0.734261	0.0300987
1	9496	0.50373	0.137038
1	9498	0.714168	0.0352754
1	9505	0.336086	0.0845822
1	9514	0.491235	0.0796984
1	9515	0.698573	0.0684629
1	9525	0.535583	0.0314473
1	9535	0.605869	0.172971
1	9541	0.736451	0.0476204
1	9543	0.623518	0.0556673
1	9544	0.515892	0.0306138
1	9556	0.428149	0.0529548
1	9566	0.616724	0.072821
1	9576	0.840145	0.0440503
1	9581	0.79186	0.0483764
1	9584	0.47728	0.0401749
1	9586	0.604446	0.0741053
1	9591	0.254715	0.0745375
1	9593	0.618722	0.0374382
1	9610	0.59559	0.0973422
1	9613	0.447089	0.0413054
1	9614	0.746696	0.0534564
1	9615	0.560811	0.125951
1	9616	0.529452	0.0879629
1	9618	0.759944	0.0485294
1	9623	0.43567	0.0483298
1	9638	0.295029	0.0411772
1	9645	0.430705	0.0418674
1	9654	0.761196	0.0505177
1	9662	0.49653	0.0479382
1	9663	0.588094	0.0636263
1	9669	0.446634	0.122121
1	9671	0.438997	0.039047
1	9673	0.444612	0.1324
1	9678	0.628079	0.0590473
1	9683	0.538418	0.135392
1	9689	0.509561	0.0351097
1	9693	0.448393	0.0419037
1	9702	0.72112	0.0527159
1	9731	0.515048	0.0457042
1	9735	0.914574	0.0323147
1	9743	0.38394	0.0563407
1	9745	0.735509	0.0642863
1	9748	0.283938	0.070575
1	9750	0.423213	0.0563811
1	9751	0.59125	0.0312555
1	9754	0.733031	0.0586814
1	9755	0.371974	0.0654033
1	9760	0.691666	0.0747292
1	9761	0.75638	0.0518196
1	9763	0.557956	0.0321958
1	9764	0.468286	0.0408767
1	9771	0.557198	0.0974823
1	9773	0.331011	0.0997506
1	9781	0.738064	0.0553243
1	9782	0.487822	0.0562043
1	9783	0.600409	0.0384009
1	9787	0.63635	0.0355123
1	9790	0.578131	0.0831135
1	9791	0.532269	0.0390111
1	9802	0.752866	0.0519909
1	9803	0.400392	0.0811172
1	9805	0.349403	0.0568574
1	9827	0.314447	0.0674021
1	9838	0.565978	0.0959168
1	9843	0.4536	0.0413463
1	9845	0.424242	0.0441608
1	9847	0.548904	0.0465411
1	9853	0.808567	0.0429131
1	9857	0.396398	0.0311265
1	9861	0.797601	0.0529493
1	9863	0.495341	0.0301579
1	9865	0.777833	0.0244836
1	9867	0.621326	0.0602113
1	9871	0.555071	0.0288055
[truncated: 3,845 more rows]

## Sheet: Tab G. Li 2019 C5d BASIL
Replicate	Time (cycle)	Mean-fitness(1/cycle)
1	0.5	-0.414863
1	2.5	0.105028
1	5.5	0.773522
1	8.5	0.525267
1	11.5	0.805429
1	14.5	0.446193
2	0.5	-0.34359
2	2.5	-0.0320622
2	5.5	0.635754
2	8.5	0.299614
2	11.5	0.61397
2	14.5	0.166367
Replicate	BCID_Bayes	s_mean(1/cycle)	s_std(1/cycle)
1	3	0.364369	0.0914201
1	4	0.640441	0.0903843
1	13	0.733456	0.110115
1	14	0.669681	0.0999136
1	23	0.693152	0.106972
1	48	0.638209	0.121986
1	50	0.514718	0.105456
1	77	0.556712	0.105179
1	84	0.38905	0.0780205
1	87	0.752306	0.114153
1	91	0.636136	0.108857
1	103	0.526551	0.112812
1	124	0.61756	0.094182
1	127	0.811803	0.101026
1	137	0.650941	0.112192
1	148	0.617032	0.101893
1	160	0.550522	0.123311
1	163	0.664416	0.104471
1	178	0.652523	0.0958443
1	186	0.563546	0.120262
1	191	0.492724	0.0989246
1	218	0.602717	0.0726697
1	231	0.344796	0.103369
1	235	0.559254	0.107886
1	243	0.748069	0.0988635
1	268	0.529152	0.128277
1	278	0.706105	0.123717
1	296	0.579954	0.0920109
1	305	0.405371	0.0747202
1	306	0.567398	0.13934
1	325	0.589278	0.103339
1	328	0.783728	0.118859
1	338	0.597243	0.0961941
1	353	0.768014	0.109637
1	362	0.568487	0.10477
1	363	0.492513	0.123725
1	393	0.523912	0.111989
1	402	0.560918	0.0980502
1	408	0.509398	0.121835
1	424	0.810993	0.109871
1	432	0.554838	0.143842
1	453	0.455481	0.110022
1	478	0.407288	0.0891479
1	496	0.596923	0.103556
1	505	0.598942	0.101461
1	508	0.825588	0.107978
1	513	0.563968	0.0983694
1	518	0.589559	0.107
1	525	0.419421	0.102005
1	527	0.596503	0.103828
1	532	0.471876	0.137334
1	544	0.628225	0.118413
1	552	0.694472	0.117698
1	554	0.528002	0.115366
1	555	0.634314	0.109104
1	596	0.469624	0.119144
1	600	0.51496	0.113896
1	602	0.508152	0.0988145
1	624	0.519725	0.113163
1	631	0.629079	0.111075
1	638	0.480783	0.139328
1	647	0.388788	0.0998814
1	658	0.677365	0.107837
1	662	0.852666	0.0986154
1	664	0.41528	0.0901599
1	667	0.544553	0.110715
1	668	0.51261	0.120623
1	697	0.546964	0.0951707
1	723	0.487534	0.124714
1	735	0.565711	0.106239
1	758	0.524926	0.134486
1	762	0.506249	0.110897
1	767	0.530104	0.102953
1	774	0.480516	0.136509
1	780	0.655981	0.111817
1	784	0.51878	0.124409
1	785	0.580199	0.0707641
1	789	0.531478	0.126734
1	791	0.652823	0.109211
1	798	0.731758	0.11726
1	801	0.379593	0.111115
1	804	0.580638	0.105093
1	809	0.586656	0.0659281
1	822	0.340281	0.0853634
1	869	0.712606	0.108539
1	881	0.537948	0.142551
1	883	0.522978	0.113305
1	908	0.40138	0.0662294
1	930	0.602432	0.103308
1	940	0.653226	0.119374
1	955	0.430479	0.0998302
1	969	0.578531	0.118674
1	981	0.700068	0.111062
1	995	0.384253	0.0807861
1	1002	0.388457	0.0745854
1	1007	0.94663	0.0941014
1	1020	0.553023	0.102587
1	1022	0.441846	0.0909272
1	1023	0.804948	0.110199
1	1030	0.711183	0.0948907
1	1033	0.578024	0.102437
1	1049	0.565785	0.103521
1	1051	0.790717	0.0926105
1	1054	0.915858	0.112231
1	1068	0.525806	0.092988
1	1079	0.3625	0.085632
1	1084	0.721367	0.096853
1	1098	0.589461	0.139318
1	1104	0.766534	0.140624
1	1105	0.489277	0.105979
1	1144	0.662634	0.11483
1	1155	0.774603	0.100989
1	1156	0.403422	0.116832
1	1164	0.545242	0.105308
1	1222	0.538113	0.15427
1	1238	0.341306	0.0850302
1	1241	0.601428	0.103366
1	1254	0.68163	0.111884
1	1256	0.331879	0.0936038
1	1265	0.537316	0.120179
1	1267	0.398675	0.0881423
1	1280	0.542833	0.0979458
1	1287	0.596037	0.108449
1	1293	0.616149	0.104521
1	1300	0.569012	0.102049
1	1302	0.618654	0.107911
1	1307	0.496015	0.122199
1	1311	0.752871	0.110165
1	1313	0.709084	0.104586
1	1332	0.563229	0.105011
1	1337	0.650571	0.102174
1	1344	0.756645	0.10456
1	1346	0.506763	0.104604
1	1348	0.338923	0.0690818
1	1350	0.555135	0.097673
1	1351	0.626121	0.102187
1	1360	0.401355	0.106683
1	1361	0.586879	0.0839728
1	1364	0.689382	0.116778
1	1378	0.488101	0.11561
1	1384	0.307579	0.0748019
1	1392	0.625035	0.136533
1	1398	0.673106	0.120571
1	1409	0.582889	0.0984478
1	1422	0.50709	0.126674
1	1423	0.426793	0.121814
1	1430	0.576204	0.111501
1	1432	0.954199	0.133819
1	1434	0.931309	0.114002
1	1436	0.340084	0.0730272
1	1437	0.691695	0.0940826
1	1441	0.466678	0.116963
1	1451	0.598206	0.0895674
1	1455	0.441736	0.0980095
1	1461	0.591662	0.104096
1	1476	0.613698	0.112868
1	1485	0.702976	0.137769
1	1488	0.766766	0.108571
1	1516	0.6404	0.115718
1	1519	0.7199	0.106571
1	1526	0.439831	0.0905263
1	1530	0.464119	0.118856
1	1531	0.411231	0.121232
1	1564	0.346034	0.0861973
1	1570	0.59194	0.10226
1	1572	0.663503	0.0972074
1	1582	0.349827	0.0976793
1	1586	1.07266	0.0965527
1	1591	0.435803	0.115895
1	1593	0.492081	0.126477
1	1602	0.390492	0.11344
1	1611	0.470667	0.130854
1	1627	0.628645	0.10962
1	1631	0.578249	0.0942968
1	1641	1.22273	0.0963642
1	1645	0.574097	0.126971
1	1648	0.808841	0.107187
1	1679	0.559134	0.121
1	1685	0.58194	0.102793
1	1703	0.30958	0.0682325
1	1709	0.4514	0.107976
1	1715	0.539939	0.108758
1	1716	0.669954	0.103987
1	1717	0.696063	0.101516
1	1732	0.427091	0.103135
1	1750	0.581043	0.103855
1	1770	0.584133	0.107949
1	1780	0.547036	0.0968251
1	1795	0.445813	0.104849
1	1812	0.4002	0.0896115
1	1819	0.598865	0.107207
1	1871	0.651412	0.103005
1	1874	0.487824	0.123484
1	1879	0.29566	0.0870928
1	1880	0.556991	0.107809
1	1894	0.635533	0.11196
1	1896	0.539897	0.144093
1	1898	0.626476	0.111389
1	1917	0.535566	0.101964
1	1920	0.531347	0.112792
1	1922	0.568556	0.117092
1	1923	0.779267	0.125907
1	1949	0.700977	0.117083
1	1968	0.540815	0.109826
1	1985	0.613205	0.100015
1	1991	0.512716	0.102546
1	1996	0.308362	0.0601037
1	2000	0.501274	0.121853
1	2004	0.695242	0.103835
1	2005	0.654505	0.103788
1	2035	0.277046	0.0798523
1	2036	0.75592	0.100939
1	2040	0.643322	0.109053
1	2045	0.594491	0.100622
1	2060	0.676915	0.100754
1	2078	0.427773	0.0978858
1	2091	0.596992	0.155197
1	2095	0.47474	0.136836
1	2109	0.521041	0.0960743
1	2114	0.665159	0.10239
1	2128	0.481091	0.104428
1	2137	0.449595	0.0957528
1	2139	0.735209	0.0998027
1	2141	0.588734	0.0948021
1	2149	0.768073	0.107849
1	2153	0.487921	0.123862
1	2155	0.556347	0.10303
1	2157	0.560094	0.108073
1	2159	0.216538	0.0650835
1	2160	0.541724	0.105596
1	2162	0.577585	0.0967605
1	2167	0.46226	0.137328
1	2171	0.729899	0.121826
1	2174	0.579597	0.104662
1	2177	0.497236	0.112971
1	2194	0.578179	0.110222
1	2207	0.623046	0.124421
1	2215	0.318604	0.0727566
1	2233	0.763366	0.123903
1	2239	0.63757	0.103174
1	2252	0.579631	0.100461
1	2257	0.856969	0.0947289
1	2259	0.339523	0.0975957
1	2264	0.559333	0.154948
1	2277	0.750528	0.10036
1	2296	0.670055	0.101167
1	2298	0.578737	0.12238
1	2303	0.588431	0.104495
1	2316	0.51299	0.114218
1	2323	0.622032	0.0927739
1	2324	0.347714	0.0999381
1	2355	0.284688	0.0856597
1	2375	0.594487	0.103951
1	2390	0.414295	0.0769678
1	2395	0.601007	0.117478
1	2431	0.495584	0.0802969
1	2441	0.594926	0.10495
1	2446	0.385159	0.0763128
1	2447	0.545927	0.103293
1	2456	0.687622	0.100104
1	2482	0.621195	0.102441
1	2496	0.622199	0.0995179
1	2513	0.39824	0.107354
1	2519	0.635502	0.117588
1	2536	0.638917	0.111249
1	2539	0.357172	0.0875375
1	2549	0.596515	0.104096
1	2558	0.499495	0.121167
1	2561	0.553206	0.106506
1	2571	0.695848	0.0844546
1	2585	0.583097	0.132223
1	2600	1.1398	0.0964114
1	2602	0.549672	0.13345
1	2613	0.5082	0.139822
1	2614	0.601977	0.105143
1	2615	0.625562	0.0963244
1	2616	0.544922	0.115771
1	2619	0.881022	0.122151
1	2620	0.225793	0.0425483
1	2654	0.535228	0.103581
1	2657	0.440248	0.120522
1	2659	0.346726	0.0694904
1	2666	0.615325	0.100019
1	2673	0.863063	0.107619
1	2681	0.69424	0.118038
1	2683	0.517699	0.121703
1	2688	0.474153	0.111326
1	2690	0.583876	0.0981082
1	2699	0.546856	0.0887961
1	2703	0.461239	0.0858227
1	2711	0.680131	0.10432
1	2712	0.27454	0.0784029
1	2715	0.614679	0.101631
1	2722	0.548202	0.107384
1	2723	0.652186	0.0883103
1	2727	0.617913	0.103712
1	2763	0.725145	0.114375
1	2782	0.510317	0.103331
1	2788	0.416171	0.0977466
1	2793	0.545111	0.113806
1	2831	0.757358	0.111699
1	2833	0.393997	0.0870079
1	2834	0.304763	0.0742152
1	2836	0.844537	0.112103
1	2839	0.600805	0.138158
1	2847	0.791482	0.102776
1	2849	0.298539	0.0832623
1	2871	0.497671	0.145585
1	2874	0.741429	0.136149
1	2891	0.544033	0.153134
1	2892	0.635564	0.134283
1	2910	0.596401	0.099904
1	2911	0.263133	0.0635619
1	2916	0.682257	0.146478
1	2934	0.532608	0.113863
1	2936	0.698259	0.111025
1	2955	0.606423	0.10281
1	2956	0.642686	0.101995
1	2960	0.783225	0.093599
1	2968	0.312475	0.0887288
1	2978	0.290799	0.0862857
1	3015	0.758693	0.0982416
1	3027	0.455349	0.0838293
1	3034	0.679139	0.113734
1	3038	0.553429	0.0976968
1	3045	0.661797	0.108962
1	3048	0.639867	0.133685
1	3061	0.677816	0.127087
1	3070	0.556653	0.103083
1	3083	0.779188	0.109927
1	3087	0.541082	0.108814
1	3098	0.51574	0.11221
1	3103	0.809406	0.128392
1	3107	0.54832	0.11312
1	3125	0.576493	0.105304
1	3128	0.384223	0.0920884
1	3143	0.49604	0.094726
1	3145	0.308258	0.0927391
1	3150	0.604901	0.092696
1	3161	0.58518	0.125381
1	3169	0.731432	0.0985957
1	3176	0.331114	0.0839297
1	3222	0.224932	0.0426753
1	3227	0.451666	0.11795
1	3230	0.643332	0.119315
1	3233	0.502799	0.121721
1	3247	0.938651	0.0958315
1	3254	0.941993	0.107079
1	3263	0.677755	0.11144
1	3271	0.649964	0.0940336
1	3273	0.493107	0.109465
1	3276	0.316841	0.093899
1	3277	0.728175	0.116844
1	3278	0.509812	0.13385
1	3281	0.282175	0.0648729
1	3285	0.624336	0.0937529
1	3287	0.780923	0.112801
1	3301	0.411779	0.122083
1	3317	0.605849	0.0937607
1	3329	0.452576	0.11435
1	3353	0.510271	0.0894489
1	3362	0.483345	0.144875
1	3367	0.300278	0.0871045
1	3370	0.698058	0.136169
1	3377	0.638226	0.112341
1	3382	0.493374	0.102748
1	3386	0.624481	0.0885033
1	3398	0.575861	0.100751
1	3399	0.599215	0.0982614
1	3404	0.514847	0.104235
1	3409	0.543894	0.150358
1	3412	0.610116	0.112163
1	3422	0.641495	0.107593
1	3428	0.346164	0.08041
1	3483	0.385135	0.0763648
1	3490	0.764109	0.107284
1	3493	0.515289	0.110099
1	3517	0.557391	0.104572
1	3534	0.553988	0.120147
1	3537	0.474718	0.0954659
1	3539	0.646643	0.121831
1	3543	0.740555	0.113728
1	3546	0.456088	0.0674626
1	3561	0.832859	0.106025
1	3570	0.681212	0.0963845
1	3571	0.502341	0.104903
1	3573	0.78556	0.110163
1	3598	0.525876	0.141267
1	3613	0.437507	0.120254
1	3615	0.599837	0.164681
1	3632	0.58015	0.108093
1	3638	0.450158	0.130707
1	3641	0.625778	0.11953
1	3645	0.386965	0.0984539
1	3647	0.57944	0.118512
1	3660	0.326102	0.091883
1	3663	0.610386	0.106876
1	3678	0.617326	0.0953425
1	3679	0.541713	0.108176
1	3693	0.927825	0.112325
1	3694	0.750235	0.090219
1	3708	0.611065	0.103043
1	3709	0.793064	0.0863348
1	3710	0.411328	0.11569
1	3715	0.596148	0.106725
1	3721	0.87559	0.0962093
1	3725	0.530807	0.0910535
1	3727	0.685259	0.105114
1	3741	0.386857	0.115984
1	3759	0.443763	0.123267
1	3766	0.504095	0.147507
1	3769	0.329652	0.0804546
1	3790	0.639929	0.108238
1	3792	0.414592	0.120396
1	3800	0.549869	0.0916175
1	3806	0.805531	0.0996201
1	3811	0.54118	0.0927481
1	3828	0.746597	0.116202
1	3833	0.554899	0.105841
1	3841	0.295372	0.0826823
1	3854	0.65144	0.108436
1	3856	0.63957	0.0985022
1	3872	0.545552	0.100264
1	3875	0.282271	0.0793497
1	3893	0.545811	0.108626
1	3911	0.520707	0.0901913
1	3932	0.516935	0.100485
1	3933	0.511767	0.127334
1	3949	0.689035	0.115508
1	3956	0.525056	0.145557
1	3971	0.362494	0.0944454
1	3983	0.722939	0.105751
1	3996	0.742042	0.110156
1	4014	0.543137	0.104005
1	4017	0.742198	0.0973491
1	4021	0.75194	0.122547
1	4049	0.531921	0.109973
1	4074	0.613003	0.0932015
1	4079	0.538079	0.105331
1	4093	0.559037	0.106431
1	4097	0.345498	0.0925286
1	4099	0.912185	0.0995308
1	4103	0.622845	0.100533
1	4109	0.39712	0.0790825
1	4110	0.561002	0.100096
1	4120	0.78888	0.109174
1	4124	0.535117	0.118369
1	4140	0.687582	0.100715
1	4150	0.414382	0.104113
1	4159	0.596856	0.107258
1	4188	0.401569	0.0766521
1	4190	0.316378	0.0912616
1	4201	0.544083	0.107459
1	4213	1.12605	0.0946206
1	4234	0.771296	0.134257
1	4252	0.6255	0.113324
1	4256	0.287693	0.0784006
1	4258	0.612633	0.102352
1	4260	0.307406	0.076754
1	4277	0.403806	0.109707
1	4283	0.415195	0.0967781
1	4285	0.513482	0.104144
1	4297	0.603594	0.0932825
1	4304	0.415812	0.124876
1	4310	0.428637	0.0650965
1	4320	0.567352	0.110447
1	4323	0.699752	0.0972243
1	4333	0.541336	0.108761
1	4340	0.505688	0.142205
1	4360	0.616127	0.109161
1	4388	0.357809	0.0622167
1	4429	0.568919	0.111605
1	4440	0.357411	0.0790335
1	4449	0.425002	0.125972
1	4458	0.52663	0.0851073
1	4462	0.386435	0.0902994
1	4464	0.496032	0.118277
1	4476	0.538705	0.097145
1	4494	0.745124	0.111576
1	4506	0.31828	0.095084
1	4507	0.531615	0.123501
1	4529	0.566478	0.099309
1	4532	0.582273	0.100179
1	4536	0.69368	0.107981
1	4539	0.640658	0.106348
1	4567	0.529879	0.11139
1	4577	0.609951	0.0947669
1	4579	0.626758	0.0917335
1	4587	0.473513	0.129071
1	4588	0.515668	0.102905
1	4592	0.591085	0.115507
1	4622	0.677839	0.123879
1	4632	0.575304	0.102136
1	4646	0.676898	0.0973948
1	4649	1.23971	0.0956916
1	4654	0.502286	0.0992158
1	4671	0.654075	0.103053
1	4674	0.417174	0.114808
1	4690	0.502797	0.117457
1	4695	0.659082	0.100181
1	4706	0.545065	0.107807
1	4731	0.392751	0.0947211
1	4739	0.561874	0.10867
1	4750	0.574825	0.104715
1	4753	0.575255	0.113792
1	4768	0.614306	0.113437
1	4769	0.535497	0.104893
1	4770	0.493704	0.123424
1	4786	0.258662	0.0757048
1	4795	0.541975	0.101089
1	4813	0.9271	0.109135
1	4833	0.665603	0.111456
1	4857	0.542116	0.123526
1	4862	0.600715	0.107791
1	4877	0.672845	0.116158
1	4886	0.542199	0.104499
1	4898	0.568257	0.104752
1	4912	0.637145	0.100966
1	4924	0.564087	0.0977635
1	4925	0.689646	0.116283
1	4927	0.543638	0.122372
1	4931	0.929685	0.0888776
1	4951	0.465645	0.128348
1	4957	0.62307	0.102471
1	4961	0.504068	0.121478
1	4964	0.64623	0.104668
1	4968	0.605899	0.108744
1	4983	0.749825	0.138243
1	5003	0.496462	0.103276
1	5005	0.359807	0.108057
1	5025	0.629751	0.109023
1	5035	0.471937	0.122598
1	5046	0.705359	0.0882749
1	5056	0.757769	0.104937
1	5057	0.512244	0.0946835
1	5064	0.63286	0.0884258
1	5072	0.59511	0.112586
1	5074	0.532686	0.117075
1	5075	0.755793	0.113473
1	5117	0.241065	0.0678962
1	5123	0.569246	0.107468
1	5141	0.58962	0.0974989
1	5162	0.573418	0.103997
1	5168	0.597747	0.108782
1	5186	0.582616	0.10273
1	5213	0.320451	0.090803
1	5232	0.623375	0.123667
1	5237	0.432004	0.088591
1	5248	0.628661	0.102594
1	5252	0.470331	0.0975077
1	5256	0.521152	0.0986047
1	5267	0.601999	0.0995842
1	5287	0.492219	0.0922648
1	5291	0.577116	0.154037
1	5297	0.529167	0.0907999
1	5301	0.766635	0.102177
1	5304	0.481007	0.115299
1	5322	0.597716	0.104911
1	5329	0.61993	0.0908698
1	5342	0.798899	0.104027
1	5347	1.03752	0.0790953
1	5352	0.720259	0.125213
1	5354	0.724413	0.0982029
1	5355	0.507101	0.119867
1	5371	0.536564	0.0986669
1	5376	0.499613	0.149514
1	5377	0.390489	0.0790735
1	5378	0.920172	0.088224
1	5381	0.562149	0.115751
1	5412	0.608968	0.113487
1	5413	0.519072	0.105437
1	5417	0.601896	0.102102
1	5437	0.663833	0.104693
1	5460	0.7289	0.1202
1	5466	0.747201	0.128574
1	5490	0.495135	0.121762
1	5497	0.556028	0.164882
1	5518	0.607247	0.111812
1	5519	0.599681	0.102443
1	5520	0.606136	0.0949084
1	5524	0.782711	0.124277
1	5528	0.548633	0.104629
1	5531	0.484594	0.113636
1	5533	0.982544	0.103288
1	5534	0.505127	0.108552
1	5541	0.55254	0.109461
1	5548	0.709495	0.18254
1	5552	0.478079	0.11299
1	5557	0.61132	0.100773
1	5561	0.654535	0.120251
1	5567	0.624089	0.099779
1	5583	0.33714	0.0823855
1	5593	0.73041	0.0981494
2	0	0.378326	0.0659124
2	2	0.539181	0.107215
2	5	0.384853	0.105773
2	9	0.211981	0.0520766
2	10	0.384523	0.0780838
2	25	0.374426	0.0635137
2	30	0.583921	0.0923377
2	37	0.444309	0.095259
2	41	0.252995	0.0639152
2	43	0.537635	0.0931288
2	45	0.299754	0.0538183
2	46	0.417639	0.0898678
2	48	0.607868	0.094071
2	54	0.565263	0.114544
2	57	0.442778	0.116272
2	60	0.52579	0.0562661
2	61	0.485248	0.0663908
2	68	0.332626	0.086132
2	78	0.412909	0.0609186
2	81	0.415768	0.0749042
2	84	0.387255	0.0654088
2	85	0.451539	0.109888
2	89	0.397722	0.0965892
2	99	0.504709	0.115219
2	101	0.455613	0.134467
2	110	0.42444	0.0982897
2	121	0.432217	0.0689051
2	126	0.724985	0.106534
2	127	0.284409	0.0804856
2	139	0.368505	0.079874
2	141	0.46428	0.122723
2	151	0.3479	0.0718106
2	157	0.220863	0.0571841
2	161	0.385976	0.103006
2	165	0.325508	0.0965953
2	168	0.530541	0.132193
2	179	0.349965	0.0974638
2	186	0.23642	0.0697824
2	198	0.537658	0.0797457
2	207	0.371969	0.0905409
2	212	0.359692	0.0665741
2	214	0.326271	0.0812724
2	219	0.413316	0.0620581
2	220	0.372455	0.0641407
2	221	0.316444	0.0952108
2	225	0.673049	0.0885481
2	227	0.332849	0.0716965
2	229	0.387438	0.0615908
2	230	0.627101	0.0979912
2	233	0.605263	0.0557977
2	234	0.606017	0.0988042
2	235	0.36528	0.102194
2	241	0.427444	0.120195
2	245	0.351943	0.0867195
2	247	0.42035	0.114613
2	260	0.359592	0.0986266
2	266	0.437278	0.115345
2	270	0.346302	0.0798492
2	273	0.227658	0.0657933
2	277	0.602244	0.0955602
2	278	0.397173	0.073448
2	284	0.526719	0.104916
2	286	0.476239	0.141424
2	289	0.273101	0.0794667
2	293	0.434059	0.115686
2	299	0.860609	0.065062
2	300	0.408684	0.067678
2	303	0.39585	0.11862
2	309	0.331847	0.0973075
2	335	0.475628	0.0949618
2	337	0.439158	0.0835958
2	346	0.251109	0.0728311
2	347	0.319182	0.0726622
2	354	0.250546	0.0637436
2	356	0.456417	0.0457655
2	361	0.272355	0.0811566
2	379	0.438475	0.069255
2	381	0.754464	0.112077
2	386	0.618536	0.127146
2	389	0.337171	0.081042
2	394	0.60922	0.124808
2	398	0.469902	0.0890681
2	410	0.155994	0.0411265
2	416	0.5457	0.115101
2	419	0.247354	0.0726473
2	421	0.681153	0.109581
2	427	0.35928	0.0848039
2	429	0.211521	0.052085
2	432	0.466707	0.068998
2	436	0.309249	0.0622101
2	447	0.297859	0.0646244
2	450	0.636871	0.0787354
2	455	0.445337	0.11429
2	459	0.669517	0.12271
2	468	0.4031	0.0628478
2	474	0.361502	0.105862
2	479	0.401925	0.107833
2	490	0.422908	0.0989298
2	504	0.374917	0.0589918
2	506	0.227078	0.0519734
2	514	0.282067	0.0826189
2	520	0.252564	0.0742498
2	530	0.39182	0.104188
2	534	0.358978	0.0750594
2	537	0.279838	0.0638099
2	543	0.251168	0.0678808
2	545	0.365007	0.0758088
2	546	0.3982	0.0747731
2	554	0.508993	0.097388
2	559	0.559502	0.0944518
2	560	0.243004	0.0659802
2	561	0.39755	0.086163
2	572	0.427433	0.112589
2	576	0.339247	0.0890807
2	578	0.334978	0.0738901
2	583	0.426083	0.126761
2	587	0.336086	0.0700967
2	589	0.294691	0.0808443
2	590	0.359666	0.0644167
2	597	0.321994	0.0776739
2	606	0.428147	0.126437
2	613	0.334615	0.0966122
2	614	0.254225	0.0720358
2	615	0.362303	0.0724799
2	622	0.846342	0.114365
2	635	0.370978	0.0986528
2	641	0.360908	0.0937372
2	648	0.256784	0.074345
2	653	0.30982	0.0624774
2	655	0.823295	0.0959261
2	658	0.328402	0.0645273
2	659	0.480613	0.101872
2	660	0.646763	0.0809386
2	661	0.335001	0.0897745
2	666	0.373784	0.0662567
2	671	0.404519	0.113763
2	677	0.597006	0.113282
2	678	0.43291	0.0963211
2	679	0.347173	0.084359
2	680	0.325528	0.0830586
2	683	0.393846	0.0739322
2	686	0.512822	0.079903
2	695	0.362734	0.0768318
2	699	0.789161	0.0832494
2	702	0.47485	0.109306
2	713	0.411353	0.0606166
2	717	0.756512	0.0817576
2	728	0.277979	0.0595037
2	730	0.726937	0.120026
2	733	0.538911	0.0954081
2	737	0.610652	0.0626922
2	738	0.705293	0.0653786
2	753	0.448086	0.0892671
2	769	0.360184	0.0644096
2	770	0.810841	0.118527
2	772	0.655782	0.114645
2	780	0.210838	0.0612618
2	781	0.49746	0.137073
2	784	0.509794	0.109502
2	787	0.347663	0.0937075
2	807	0.276677	0.0774971
2	810	0.469305	0.113177
2	821	0.371294	0.112305
2	827	0.429769	0.118918
2	831	0.451877	0.116096
2	840	0.509907	0.130778
2	846	0.300625	0.0823761
2	851	0.624995	0.0966534
2	866	0.570609	0.0735256
2	868	0.251594	0.0727983
2	875	0.25571	0.0444329
2	877	0.240673	0.0611291
2	881	0.668798	0.126658
2	882	0.33182	0.0615829
2	888	0.324467	0.0880445
2	898	0.171331	0.0497937
2	904	0.273205	0.0687391
2	922	0.360484	0.108959
2	923	0.405924	0.0745855
2	935	0.532769	0.0965253
2	939	0.533942	0.0816112
2	943	0.51904	0.0662482
2	945	0.440196	0.0798467
2	947	0.329224	0.0629302
2	957	0.584631	0.104698
2	963	0.280479	0.0783869
2	967	0.410789	0.0552463
2	968	0.559878	0.0839117
2	977	0.348839	0.0908871
2	981	0.392988	0.110241
2	982	0.637355	0.111596
2	988	0.44561	0.070554
2	992	0.434338	0.122084
2	1001	0.266623	0.0667096
2	1003	0.533122	0.0905511
2	1009	0.357501	0.105278
2	1019	0.364493	0.0579674
2	1022	0.309024	0.0895247
2	1027	0.407678	0.0908058
2	1028	0.458621	0.0987436
2	1030	0.457154	0.0618811
2	1034	0.394195	0.108296
2	1035	0.554683	0.0668982
2	1038	0.788649	0.0670469
2	1042	0.394374	0.0823747
2	1043	0.680257	0.0757096
2	1046	0.35414	0.0778615
2	1055	0.340119	0.076364
2	1066	0.504433	0.121149
2	1067	0.373103	0.103118
2	1068	0.273818	0.0612353
2	1075	0.322577	0.0635166
2	1077	0.221869	0.0664072
2	1081	0.519079	0.0878616
2	1082	0.377659	0.109831
2	1085	0.48925	0.13281
2	1091	0.559154	0.110755
2	1093	0.506645	0.0867345
2	1111	0.573074	0.120695
2	1113	0.706663	0.0766245
2	1115	0.430731	0.0739764
2	1121	0.330544	0.0948413
2	1122	0.664037	0.0637618
2	1137	0.392639	0.0762048
2	1142	0.343242	0.0919097
2	1160	0.334934	0.0604092
2	1164	0.375224	0.0828551
2	1168	0.477864	0.109746
2	1170	0.326429	0.097187
2	1180	0.453647	0.119011
2	1183	0.587201	0.111983
2	1184	0.483377	0.0538976
2	1198	0.317471	0.0642846
2	1207	0.414372	0.0650481
2	1209	0.432521	0.070051
2	1218	0.319089	0.0634065
2	1225	0.71204	0.0986965
2	1239	0.330171	0.0612672
2	1248	0.486157	0.0801202
2	1249	0.684502	0.130335
2	1258	0.283266	0.0462142
2	1263	0.400123	0.0954188
2	1274	0.579946	0.104116
2	1281	0.339399	0.0794083
2	1295	0.331118	0.0980028
2	1296	0.361374	0.0582758
2	1309	0.527836	0.104587
2	1313	0.404739	0.117349
2	1315	0.526676	0.0700982
2	1321	0.479514	0.107199
2	1323	0.302534	0.068533
2	1338	0.330767	0.0645818
2	1342	0.558729	0.111356
2	1357	0.354702	0.105243
2	1358	0.276914	0.0811871
2	1359	0.515177	0.0833234
2	1367	0.269068	0.0502763
2	1368	0.334715	0.0992966
2	1371	0.37991	0.0941152
2	1379	0.325695	0.0902773
2	1381	0.6202	0.0976544
2	1383	0.24709	0.0630733
2	1385	0.296981	0.0634399
2	1387	0.518218	0.0953941
2	1390	0.274342	0.081689
2	1397	0.636989	0.0751407
2	1405	0.357176	0.10174
2	1410	0.24056	0.0682008
2	1411	0.482438	0.0552494
2	1413	0.431529	0.110349
2	1415	0.486576	0.0882872
2	1423	0.334723	0.0851127
2	1424	0.440222	0.107996
2	1427	0.236143	0.0500115
2	1428	0.38011	0.0700331
2	1432	0.296615	0.0752303
2	1442	0.440386	0.0962536
2	1443	0.561884	0.102447
2	1444	0.541878	0.122156
2	1446	0.645595	0.0814056
2	1447	0.285627	0.0855427
2	1453	0.238125	0.0660927
2	1460	0.214771	0.0619317
2	1470	0.424168	0.0872354
2	1475	0.360158	0.0975739
2	1479	0.336116	0.0670809
2	1487	0.282889	0.0735205
2	1501	0.540596	0.0821771
2	1502	0.411098	0.124245
2	1505	0.441581	0.0862368
2	1507	0.65214	0.130244
2	1509	0.442027	0.0826384
2	1510	0.603599	0.104645
2	1514	0.451209	0.0917347
2	1527	0.61522	0.0857289
2	1530	0.33993	0.0857185
2	1531	0.419733	0.11984
2	1532	0.455948	0.102135
2	1542	0.291696	0.0682991
2	1547	0.425156	0.0706912
2	1549	0.48846	0.130989
2	1552	0.604217	0.0451345
2	1557	0.348823	0.0815492
2	1562	0.566139	0.100515
2	1584	0.315074	0.0938956
2	1588	0.405872	0.0598765
2	1595	0.346213	0.0796501
2	1598	0.34316	0.0711483
2	1600	0.66648	0.0912306
2	1604	0.475094	0.0624016
2	1606	0.265283	0.076278
2	1613	0.353397	0.08326
2	1621	0.518235	0.0897326
2	1623	0.506423	0.0500058
2	1624	0.418466	0.0971698
2	1625	0.506839	0.104235
2	1626	0.674025	0.083542
2	1628	0.288485	0.0771204
2	1629	0.344755	0.0649783
2	1635	0.258857	0.0665218
2	1645	0.387451	0.0745423
2	1651	0.284635	0.0674278
2	1655	0.320905	0.0672289
2	1663	0.414173	0.0971577
2	1669	0.287291	0.0679885
2	1671	0.411368	0.108202
2	1678	0.593247	0.0848841
2	1680	0.304247	0.0656497
2	1690	0.505468	0.13954
2	1693	0.382252	0.0832415
2	1694	0.320495	0.0815928
2	1697	0.505611	0.0656321
2	1698	0.271248	0.0704067
2	1700	0.677369	0.116651
2	1701	0.433578	0.0920136
2	1703	0.25726	0.0759717
2	1704	0.53311	0.104412
2	1714	0.405813	0.0764152
2	1719	0.727061	0.0793035
2	1725	0.500162	0.130608
2	1731	0.667276	0.0847967
2	1733	0.749881	0.0900986
2	1736	0.493905	0.117644
2	1746	0.576256	0.103092
2	1752	0.43377	0.0999821
2	1753	0.41719	0.118028
2	1755	0.310256	0.0640542
2	1758	0.404558	0.0963027
2	1765	0.852001	0.0803483
2	1766	0.5882	0.0788874
2	1768	0.330857	0.0879261
2	1769	0.415756	0.097141
2	1771	0.674647	0.0698581
2	1773	0.282434	0.0789637
2	1782	0.556751	0.0895069
2	1784	0.618218	0.11882
2	1785	0.632449	0.114133
2	1805	0.48154	0.088134
2	1806	0.298603	0.0847233
2	1821	0.426807	0.0764745
2	1824	0.231257	0.0641986
2	1826	0.500064	0.0656488
2	1827	0.483153	0.0589483
2	1829	0.592828	0.0781428
2	1830	0.436488	0.07697
2	1832	0.290613	0.063271
2	1845	0.367291	0.0560034
2	1848	0.376635	0.0698391
2	1853	0.340883	0.0831901
2	1862	0.2605	0.0721206
2	1872	0.560422	0.0592991
2	1874	0.525924	0.115403
2	1876	0.222979	0.0643312
2	1880	0.716478	0.0594171
2	1883	0.435875	0.0677718
2	1884	0.375878	0.0861945
2	1886	0.594164	0.0911094
2	1887	0.452549	0.108537
2	1889	0.421363	0.0861684
2	1890	0.373482	0.0844433
2	1894	0.660367	0.0937171
2	1895	0.433488	0.0897516
2	1896	0.488137	0.072282
2	1905	0.461418	0.097967
2	1906	0.483217	0.0738022
2	1913	0.5535	0.102429
2	1914	0.409149	0.109785
2	1919	0.741946	0.0612088
2	1927	0.519639	0.0871168
2	1932	0.324043	0.0934505
2	1933	0.716615	0.053934
2	1935	0.344349	0.0592278
2	1938	0.377312	0.077474
2	1939	0.362081	0.0642263
2	1944	0.308533	0.0897313
2	1951	0.4457	0.0752163
2	1959	0.386285	0.0618834
2	1967	0.304107	0.0896943
2	1973	0.618276	0.0929487
2	1976	0.352041	0.0716309
2	1981	0.472981	0.0677624
2	1983	0.739992	0.0790796
2	1985	0.44415	0.109137
2	1993	0.501742	0.124889
2	1996	0.190854	0.0413761
2	2019	0.781241	0.101234
2	2036	0.552324	0.094763
2	2050	0.475361	0.101992
2	2058	0.255167	0.0656284
2	2059	0.328262	0.0778633
2	2060	0.588256	0.100095
2	2064	0.302242	0.0781153
2	2069	0.374332	0.0787461
2	2071	0.312984	0.0934834
2	2074	0.562884	0.119126
2	2077	0.260637	0.0721418
2	2081	0.369357	0.0734787
2	2082	0.359803	0.0707634
2	2095	0.318981	0.0828526
2	2097	0.315725	0.0631584
2	2111	0.535556	0.0656322
2	2112	0.458881	0.0615584
2	2113	0.413411	0.117131
2	2144	0.648172	0.126785
2	2145	0.496609	0.0925148
2	2148	0.459117	0.138159
2	2149	0.431556	0.061539
2	2152	0.535673	0.0996043
2	2161	0.587886	0.0829798
2	2164	0.4294	0.10629
2	2166	0.373058	0.104842
2	2170	0.465969	0.116659
2	2173	0.464738	0.123012
2	2179	0.359744	0.0924465
2	2193	0.455604	0.0886187
2	2200	0.390275	0.118036
2	2206	0.581659	0.0761612
2	2214	0.495167	0.13614
2	2218	0.388275	0.102722
2	2227	0.294986	0.0808111
2	2230	0.29097	0.0536813
2	2236	0.390713	0.0712735
2	2244	0.454348	0.0898886
2	2257	0.573043	0.0920368
2	2259	0.384509	0.0998292
2	2270	0.565838	0.13582
2	2272	0.273702	0.0762631
2	2286	0.250469	0.0757187
2	2301	0.248827	0.0695035
2	2306	0.339162	0.0599281
2	2310	0.265663	0.062661
2	2312	0.686827	0.0678814
2	2324	0.41239	0.0626387
2	2327	0.28559	0.0741408
2	2332	0.304261	0.0590075
2	2342	0.488791	0.111649
2	2350	0.207643	0.0404845
2	2351	0.473103	0.0962083
2	2354	0.317328	0.060158
2	2364	0.220959	0.0488231
2	2369	0.322848	0.0893161
2	2375	0.607557	0.0885186
2	2378	0.290218	0.0729479
2	2379	0.462486	0.0687091
2	2382	0.412662	0.0517905
2	2384	0.288765	0.0733757
2	2385	0.302451	0.0693139
2	2386	0.569312	0.124889
2	2390	0.886008	0.106191
2	2401	0.502884	0.118321
2	2406	0.333866	0.0747551
2	2420	0.649364	0.0958125
2	2422	0.496311	0.100482
2	2424	0.540082	0.111658
2	2426	0.443214	0.070129
2	2451	0.323308	0.0727245
2	2453	0.653912	0.129194
2	2459	0.282984	0.0728606
2	2461	0.349666	0.06743
2	2468	0.574798	0.0610824
2	2469	0.347196	0.0772341
2	2475	0.248625	0.0589779
2	2479	0.357373	0.0735953
2	2481	0.419394	0.107845
2	2483	0.246151	0.0550088
2	2490	0.581847	0.0611657
2	2495	0.497078	0.067565
2	2496	0.744145	0.142642
2	2498	0.309773	0.0656602
2	2504	0.410585	0.0868178
2	2511	0.300263	0.0770278
2	2513	0.318504	0.081409
2	2516	0.48703	0.117143
2	2521	0.346725	0.0901558
2	2533	0.445644	0.101704
2	2535	0.581279	0.0981142
2	2546	0.520501	0.0664049
2	2560	0.432975	0.0647536
2	2565	0.494815	0.0850532
2	2573	0.417343	0.120083
2	2574	0.394345	0.0556611
2	2577	0.295061	0.0816129
2	2579	0.414424	0.0736797
2	2593	0.386694	0.0566998
2	2599	0.409019	0.0767007
2	2615	0.383146	0.0712769
2	2618	0.438019	0.0602241
2	2621	0.34289	0.0931076
2	2622	0.747269	0.110399
2	2628	0.66479	0.0857042
2	2635	0.290866	0.0855689
2	2636	0.428133	0.0805643
2	2643	0.436501	0.0805652
2	2651	0.294491	0.041221
2	2657	0.326446	0.0839339
2	2664	0.29259	0.0575605
2	2675	0.376131	0.0835431
2	2680	0.482317	0.103448
2	2686	0.337009	0.0661412
2	2689	0.456011	0.131504
2	2691	0.478228	0.0947172
2	2692	0.262185	0.0483919
2	2693	0.329452	0.0660788
2	2699	0.246642	0.0663729
2	2703	0.395353	0.0788022
2	2705	0.58147	0.0991672
2	2711	0.316281	0.0861754
2	2712	0.611577	0.09851
2	2715	0.270608	0.0773338
2	2722	0.274624	0.0748029
2	2723	0.625133	0.1102
2	2729	0.617124	0.0728786
2	2730	0.249515	0.048018
2	2740	0.395742	0.113431
2	2741	0.666076	0.13012
2	2742	0.383443	0.114477
2	2743	0.285437	0.0612279
2	2747	0.362499	0.0995508
2	2750	0.623164	0.0573555
2	2758	0.358777	0.0642607
2	2766	0.333249	0.0699904
2	2771	0.374512	0.0998402
2	2775	0.336169	0.0856036
2	2786	0.480722	0.106266
2	2804	0.181184	0.0375781
2	2806	0.309237	0.0775742
2	2809	0.4137	0.0682782
2	2812	0.323798	0.0600311
2	2813	0.355271	0.0753082
2	2816	0.264854	0.0777753
2	2818	0.347732	0.0844951
2	2831	0.665593	0.100326
2	2847	0.562661	0.101655
2	2860	0.355992	0.0693778
2	2861	0.317176	0.0780375
2	2862	0.220611	0.0611994
2	2863	0.68762	0.0892096
2	2865	0.501569	0.0872234
2	2868	0.481557	0.0750609
2	2875	0.358581	0.0998114
2	2885	0.247481	0.0690699
2	2888	0.32174	0.0920933
2	2896	0.262323	0.0618179
2	2898	0.359681	0.0618534
2	2902	0.454066	0.0642397
2	2907	0.374001	0.0782674
2	2917	0.37717	0.111771
2	2919	0.789406	0.0722951
2	2921	0.288761	0.0582917
2	2931	0.965239	0.0765904
2	2947	0.335185	0.0833181
2	2961	0.364178	0.109588
2	2967	0.557804	0.0680045
2	2978	0.865255	0.0598905
2	2980	0.330947	0.0903544
2	2983	0.365103	0.0862273
2	2984	0.375042	0.0912944
2	2988	0.247235	0.0668605
2	2989	0.314218	0.0565259
2	2994	0.558618	0.119092
2	3002	0.446677	0.1096
2	3007	0.746036	0.0657155
2	3009	0.55682	0.0621853
2	3010	0.634955	0.090235
2	3012	0.834116	0.106812
2	3013	0.224048	0.0620997
2	3015	0.549365	0.071982
2	3016	0.25386	0.0676086
2	3029	0.452137	0.107337
2	3039	0.285564	0.0610867
2	3053	0.312713	0.0814586
2	3054	0.478118	0.0997808
2	3056	0.403897	0.0991595
2	3059	0.283436	0.0668671
2	3062	0.381689	0.0933436
2	3063	0.551095	0.0859608
2	3065	0.450866	0.0881305
2	3071	0.243523	0.0690154
2	3072	0.34397	0.0961258
2	3079	0.347878	0.0715397
2	3082	0.259552	0.0736888
2	3085	0.506516	0.139952
2	3088	0.60413	0.0560157
2	3097	0.643976	0.0625277
2	3116	0.419868	0.0962681
2	3118	0.536184	0.0817238
2	3138	0.41181	0.105127
2	3148	0.265501	0.0688447
2	3152	0.662146	0.0970599
2	3155	0.487001	0.105569
2	3159	0.66028	0.0658059
2	3161	0.425895	0.0581814
2	3181	0.30358	0.070724
2	3187	0.368053	0.0682566
2	3190	0.295933	0.0726262
2	3193	0.589407	0.12305
2	3198	0.23284	0.0686462
2	3202	0.354633	0.0739425
2	3204	0.370814	0.0597973
2	3214	0.44479	0.123422
2	3220	0.265378	0.0780048
2	3222	0.670197	0.0766901
2	3227	0.582103	0.0897187
2	3230	0.416192	0.0768225
2	3239	0.4239	0.122631
2	3243	0.60204	0.106618
2	3244	0.611129	0.127079
2	3256	0.552956	0.110669
2	3266	0.470353	0.106519
2	3272	0.602454	0.0965433
2	3278	0.260737	0.0622356
2	3279	0.543607	0.122903
2	3281	0.677982	0.0853006
2	3283	0.553862	0.146318
2	3284	0.603941	0.090147
2	3286	0.349326	0.10402
2	3293	0.242941	0.0715803
2	3298	0.248834	0.0652575
2	3306	0.331857	0.0772347
2	3320	0.615945	0.114502
2	3322	0.635198	0.0945871
2	3325	0.585407	0.0913682
2	3330	0.346682	0.0975416
2	3334	0.449685	0.0699
2	3336	0.39291	0.0651081
2	3345	0.383417	0.0707519
2	3349	0.374767	0.0941342
2	3352	0.561691	0.0864049
2	3353	0.500981	0.105401
2	3369	0.530191	0.113178
2	3371	0.546673	0.12056
2	3379	0.6848	0.0757536
2	3383	0.378861	0.0650922
2	3384	0.23372	0.0569643
2	3390	0.514652	0.0952681
2	3404	0.723215	0.118065
2	3410	0.836368	0.0729422
2	3415	0.517776	0.11016
2	3421	0.64392	0.12643
2	3428	0.360132	0.0934446
2	3432	0.304451	0.0827732
2	3437	0.417644	0.123418
2	3441	0.43161	0.0833624
2	3447	0.346332	0.0570203
2	3448	0.309617	0.0802789
2	3455	0.425814	0.0543345
2	3457	0.585712	0.0861468
2	3467	0.379145	0.102305
2	3468	0.327887	0.0749506
2	3482	0.273986	0.0653248
2	3484	0.428623	0.0786665
2	3491	0.319586	0.0548052
2	3492	0.344862	0.0706472
2	3500	0.227405	0.0380218
2	3502	0.34596	0.097948
2	3509	0.319962	0.0797144
2	3513	0.311525	0.0731449
2	3525	0.367168	0.0799118
2	3526	0.281798	0.0813859
2	3532	0.37645	0.0918893
2	3534	0.352845	0.0782528
2	3541	0.465775	0.0760628
2	3544	0.24338	0.0729395
2	3545	0.238019	0.0703045
2	3546	0.46163	0.118705
2	3556	0.323307	0.0679798
2	3557	0.323943	0.0802282
2	3560	0.396789	0.117831
2	3561	0.333684	0.0868916
2	3562	0.935151	0.0614092
2	3566	0.532945	0.112476
2	3568	0.285012	0.0753177
2	3577	0.480761	0.129998
2	3584	0.57832	0.132717
2	3588	0.304103	0.0651401
2	3596	0.650567	0.0869114
2	3606	0.611402	0.0838847
2	3613	0.308945	0.077149
2	3621	0.291217	0.0830562
2	3624	0.544124	0.0642385
2	3626	0.362082	0.0579872
2	3630	0.34614	0.0857264
2	3643	0.327079	0.0524052
2	3648	0.41215	0.0941301
2	3651	0.29786	0.0695737
2	3657	0.412326	0.0989477
2	3662	0.693282	0.108497
2	3671	0.414429	0.0864292
2	3680	0.32499	0.0929444
2	3682	0.728696	0.113908
2	3683	0.279938	0.0656874
2	3689	0.667172	0.0698815
2	3691	0.287665	0.0650228
2	3696	0.326414	0.0844794
2	3697	0.561823	0.105472
2	3698	0.467496	0.120582
2	3702	0.434082	0.102735
2	3713	0.307123	0.078753
2	3722	0.391698	0.0648822
2	3728	0.383706	0.0666751
2	3729	0.428702	0.0885156
2	3732	0.325082	0.0821624
2	3736	0.313656	0.0704383
2	3742	0.857265	0.0507045
2	3753	0.318477	0.096321
2	3768	0.398739	0.0883504
2	3769	0.553954	0.0798186
2	3770	0.318844	0.0880209
2	3772	0.44317	0.133004
2	3778	0.643017	0.124215
2	3781	0.257812	0.0660006
2	3796	0.445583	0.116288
2	3809	0.305432	0.0876748
2	3810	0.523728	0.0592253
2	3811	0.601649	0.0653479
2	3816	0.245764	0.0588498
2	3818	0.622695	0.0698675
2	3824	0.462113	0.124747
2	3825	0.830768	0.0749353
2	3833	0.535022	0.0824837
2	3835	0.24998	0.0577938
2	3836	0.312622	0.0625083
2	3840	0.248276	0.039198
2	3851	0.312832	0.0867389
2	3853	0.421393	0.0780566
2	3865	0.545726	0.087655
2	3867	0.303969	0.0824342
2	3875	0.644619	0.144821
2	3881	0.317624	0.0767145
2	3884	0.264554	0.0570791
2	3886	0.391373	0.0833
2	3907	0.344999	0.0835465
2	3908	0.426532	0.0834977
2	3909	0.614459	0.0836596
2	3914	0.350478	0.0617095
2	3924	0.208084	0.0557532
2	3925	0.316735	0.0731905
2	3927	0.461939	0.106289
2	3931	0.562119	0.100115
2	3934	0.372311	0.101506
2	3935	0.406615	0.0902109
2	3942	0.560968	0.05672
2	3944	0.486459	0.111748
2	3949	0.673827	0.082464
2	3952	0.22751	0.05397
2	3960	0.393496	0.106628
2	3967	0.341482	0.0877089
2	3974	0.430795	0.0703811
2	3980	0.479273	0.0683672
2	3983	0.339872	0.0641443
2	3991	0.466843	0.0935554
2	4004	0.307363	0.0647039
2	4005	0.283716	0.0573514
2	4018	0.349144	0.0953914
2	4022	0.376933	0.0733396
2	4030	0.347985	0.0980605
2	4034	0.331761	0.060383
2	4043	0.509011	0.0892358
2	4046	0.23244	0.066738
2	4049	0.44355	0.0647315
2	4051	0.48527	0.109605
2	4070	0.340747	0.0762864
2	4071	0.302117	0.0640102
2	4072	0.530011	0.100518
2	4073	0.418752	0.0834084
2	4080	0.687694	0.106816
2	4081	0.790909	0.127234
2	4084	0.737596	0.0914496
2	4087	0.300477	0.079675
2	4095	0.759291	0.10019
2	4098	0.332123	0.0685666
2	4102	0.436267	0.119487
2	4105	0.604483	0.0901415
2	4114	0.467307	0.116522
2	4129	0.570276	0.0857223
2	4147	0.380968	0.114887
2	4172	0.39216	0.0903519
2	4184	0.497171	0.0877229
2	4189	0.391545	0.0664251
2	4190	0.282359	0.0662363
2	4192	0.627189	0.103131
2	4202	0.32879	0.0690661
2	4203	0.204432	0.0591286
2	4204	0.430766	0.105764
2	4209	0.453771	0.11059
2	4223	0.319516	0.0643742
2	4226	0.276811	0.0793208
2	4234	0.826167	0.115417
2	4237	0.399372	0.118287
2	4238	0.339395	0.0829566
2	4247	0.326526	0.0580516
2	4253	0.385469	0.0799082
2	4256	0.671925	0.117572
2	4260	0.407382	0.0699059
2	4264	0.638938	0.122099
2	4268	0.408115	0.0797391
2	4275	0.708078	0.0566224
2	4286	0.755792	0.0812883
2	4290	0.688381	0.100652
2	4293	0.371463	0.0970912
2	4299	0.73067	0.0667635
2	4301	0.488671	0.0840619
2	4302	0.339928	0.0632929
2	4306	0.342697	0.0852028
2	4308	0.438864	0.082388
2	4309	0.650104	0.118907
2	4312	0.257156	0.0716432
2	4325	0.25523	0.0742877
2	4327	0.464194	0.0787469
2	4333	0.604172	0.0786379
2	4334	0.241538	0.0635241
2	4336	0.53729	0.115408
2	4337	0.383215	0.0668108
2	4339	0.505452	0.11429
2	4347	0.558686	0.104903
2	4356	0.362485	0.0811569
2	4360	0.360696	0.0985858
2	4366	0.554715	0.0528719
2	4368	0.383952	0.0624708
2	4375	0.300542	0.0825364
2	4383	0.377366	0.0745024
2	4387	0.533454	0.119762
2	4390	0.248967	0.0724423
2	4391	0.409277	0.117354
2	4396	0.441951	0.0945217
2	4409	0.514021	0.093186
2	4410	0.3873	0.0957028
2	4412	0.357876	0.0655723
2	4418	0.197354	0.0593573
2	4422	0.33678	0.0747348
2	4450	0.490542	0.0729484
2	4456	0.550264	0.0637571
2	4461	0.397486	0.109684
2	4465	0.495098	0.148598
2	4466	0.270232	0.0678822
2	4469	0.544703	0.101464
2	4476	0.294867	0.0552218
2	4481	0.402694	0.0682002
2	4482	0.417696	0.107802
2	4489	0.91218	0.0702509
2	4492	0.349354	0.0870202
2	4493	0.527616	0.101302
2	4499	0.415157	0.0935287
2	4500	0.394517	0.0879725
2	4501	0.640724	0.0990977
2	4502	0.361576	0.0727263
2	4512	0.291625	0.0869569
2	4514	0.325434	0.0767512
2	4516	0.693431	0.10629
2	4522	0.559033	0.0931604
2	4533	0.26555	0.0646702
2	4536	0.280753	0.0676246
2	4548	0.235136	0.0634304
2	4560	0.363912	0.0953829
2	4564	0.315625	0.0700295
2	4565	0.315941	0.0690506
2	4590	0.352446	0.0898755
2	4597	0.302363	0.0896727
2	4613	0.491812	0.111991
2	4614	0.495496	0.115107
2	4615	0.57439	0.138753
2	4616	0.402603	0.0760181
2	4620	0.503129	0.0946227
2	4624	0.313407	0.0430548
2	4627	0.631911	0.0898216
2	4633	0.506973	0.0604604
2	4636	0.358523	0.102679
2	4647	0.374775	0.0620931
2	4651	0.257843	0.0752077
2	4676	0.412909	0.0675931
2	4678	0.333083	0.0919742
2	4679	0.364921	0.0840448
2	4680	0.845427	0.0981445
2	4683	0.651108	0.0597949
2	4685	0.524268	0.0882149
2	4691	0.26863	0.0678623
2	4692	0.384253	0.0666908
2	4698	0.253198	0.0764088
2	4707	0.45335	0.113142
2	4709	0.527053	0.107806
2	4713	0.30775	0.0724879
2	4729	0.418744	0.080559
2	4735	0.4057	0.0759753
2	4739	0.243368	0.0590081
2	4742	0.326316	0.0707119
2	4749	0.557854	0.148293
2	4752	0.412607	0.108586
2	4758	0.338145	0.0804615
2	4762	0.40736	0.0805998
2	4764	0.609604	0.105226
2	4766	0.491014	0.064898
2	4770	0.342618	0.100414
2	4783	0.236774	0.0712379
2	4784	0.373872	0.0789336
2	4790	0.352868	0.0733064
2	4792	0.235068	0.0696174
2	4794	0.321254	0.0565246
2	4796	0.482281	0.132582
2	4797	0.2635	0.0642533
2	4819	0.488338	0.0861103
2	4826	0.484586	0.0738323
2	4838	0.453946	0.0751016
2	4843	0.236722	0.0532921
2	4844	0.407303	0.0692057
2	4846	0.341517	0.0646286
2	4850	0.309271	0.0677165
2	4858	0.636018	0.12953
2	4863	0.369866	0.093831
2	4865	0.226197	0.0607955
2	4867	0.294529	0.0786841
2	4872	0.382856	0.0672745
2	4875	0.668725	0.11046
2	4882	0.443172	0.0798716
2	4892	0.190626	0.0479742
2	4894	0.550159	0.155643
2	4905	0.406677	0.101793
2	4907	0.581203	0.105346
2	4912	0.326302	0.0728392
2	4957	0.383567	0.0959813
2	4958	0.459397	0.124002
2	4965	0.352968	0.0900815
2	4967	0.295947	0.063744
2	4969	0.315989	0.0695116
2	4979	0.34816	0.065992
2	4983	0.47895	0.054828
2	4984	0.317147	0.0672749
2	4993	0.395402	0.100626
2	4994	0.147155	0.0413303
2	4998	0.409047	0.114938
2	5000	0.392024	0.0614085
2	5003	0.292925	0.0602635
2	5008	0.363722	0.0967914
2	5010	0.264716	0.0796196
2	5012	0.338239	0.0913566
2	5024	0.374284	0.0732096
2	5026	0.753652	0.0923922
2	5030	0.541094	0.116054
2	5031	0.216394	0.0586913
2	5035	0.42906	0.0602091
2	5037	0.240705	0.0693331
2	5039	0.574988	0.141611
2	5042	0.421794	0.11115
2	5048	0.39424	0.0823303
2	5054	0.370278	0.0837935
2	5061	0.229527	0.062123
2	5063	0.290198	0.0432906
2	5065	0.474705	0.0845306
2	5081	0.505705	0.0744061
2	5089	0.458542	0.110326
2	5091	0.406508	0.118058
2	5096	0.443467	0.128039
2	5101	0.310534	0.0898353
2	5104	0.710311	0.0692064
2	5109	0.658018	0.0939334
2	5130	0.252175	0.0692117
2	5135	0.492625	0.0996419
2	5138	0.684056	0.127356
2	5142	0.518339	0.152911
2	5145	0.35733	0.0604353
2	5152	0.460492	0.110379
2	5157	0.314952	0.0877002
2	5171	0.426765	0.1247
2	5172	0.322542	0.082991
2	5174	0.368767	0.110561
2	5177	0.360097	0.075087
2	5185	0.715413	0.110142
2	5188	0.315269	0.0828466
2	5189	0.266673	0.0718465
2	5190	0.67234	0.0811048
2	5193	0.413626	0.0791064
2	5198	0.32564	0.0684538
2	5209	0.252952	0.0765463
2	5215	0.601924	0.0472309
2	5223	0.585146	0.0752482
2	5225	0.361858	0.081088
2	5227	0.54192	0.0518015
2	5228	0.613501	0.0945833
2	5230	0.247364	0.0732276
2	5235	0.243279	0.0737149
2	5237	0.324133	0.0894646
2	5252	0.294467	0.0725862
2	5253	0.50831	0.136983
2	5269	0.443015	0.0581335
2	5271	0.350865	0.0683009
2	5274	0.401149	0.0905344
2	5282	0.326028	0.0648287
2	5287	0.49485	0.0720036
2	5292	0.324304	0.0945398
2	5295	0.336461	0.0843947
2	5299	0.341336	0.0895248
2	5302	0.366372	0.0855657
2	5320	0.388167	0.0554155
2	5326	0.267777	0.0559886
2	5331	0.676439	0.116277
2	5345	0.813483	0.117737
2	5347	0.328845	0.0941756
2	5356	0.648958	0.0829642
2	5374	0.307798	0.0831791
2	5382	0.375604	0.0844134
2	5387	0.288487	0.0736274
2	5390	0.349916	0.0827732
2	5391	0.553376	0.10624
2	5403	0.367017	0.10477
2	5404	0.277377	0.0747477
2	5411	0.231826	0.0655671
2	5416	0.398225	0.0791536
2	5417	0.396961	0.109627
2	5418	0.319618	0.0955122
2	5428	0.549835	0.137936
2	5431	0.325032	0.0640836
2	5436	0.2544	0.0725114
2	5443	0.485171	0.0728959
2	5444	0.372633	0.0838868
2	5445	0.415618	0.108453
2	5446	0.291286	0.058618
2	5449	0.346116	0.0697471
2	5453	0.458838	0.0907995
2	5455	0.267397	0.0588906
2	5462	0.329282	0.0862286
2	5472	0.585684	0.136201
2	5474	0.670483	0.139357
2	5475	0.429037	0.0657764
2	5490	0.504434	0.0701543
2	5496	0.46173	0.0802377
2	5500	0.484353	0.0588567
2	5501	0.32684	0.0879931
2	5504	0.238048	0.0712576
2	5506	0.545659	0.0803863
2	5519	0.372724	0.0698857
2	5522	0.461812	0.123079
2	5534	0.461683	0.127138
2	5540	0.709448	0.130986
2	5545	0.692506	0.0490898
2	5547	0.256175	0.070121
2	5549	0.343768	0.088228
2	5555	0.296227	0.0800172
2	5556	0.426608	0.113806
2	5557	0.449746	0.0634567
2	5559	0.456873	0.0607785
2	5563	0.300441	0.0718886
2	5565	0.335808	0.0739259
2	5568	0.550464	0.075093
2	5579	0.422405	0.112269
2	5580	0.370653	0.0709864
2	5583	0.276199	0.0749954
2	5587	0.365727	0.0675923
2	5591	0.45185	0.0951485
2	5592	0.3855	0.0618145
2	5634	0.599394	0.108371
2	5635	0.285208	0.0682514
2	5640	0.390528	0.0708376
2	5641	0.256898	0.0616068
2	5646	0.519299	0.0566363
2	5651	0.266405	0.0786017
2	5657	0.501871	0.104123
2	5660	0.499161	0.0553362
2	5661	0.331742	0.0597427
2	5665	0.384667	0.103402
2	5673	0.269915	0.0748499
2	5682	0.472945	0.124451
2	5693	0.431958	0.105978
2	5695	0.502069	0.0902825
2	5697	0.257502	0.0619039
2	5707	0.389109	0.0672182
2	5708	0.827382	0.0720424
2	5714	0.30497	0.0713997
2	5724	0.447922	0.125289
2	5727	0.297577	0.0687988
2	5737	0.465908	0.0875684
2	5741	0.717767	0.0694231
2	5743	0.362659	0.0756642
2	5754	0.31164	0.0863879
2	5768	0.533419	0.102932
2	5769	0.598189	0.091301
2	5775	0.626875	0.0734847
2	5780	0.219087	0.0509875
2	5783	0.389739	0.0575027
2	5789	0.457015	0.0885164
2	5797	0.349835	0.066225
2	5798	0.294868	0.0654598
2	5802	0.652548	0.104054
2	5803	0.489402	0.113732
2	5808	0.383444	0.112779
2	5823	0.317725	0.0577229
2	5825	0.607574	0.102125
2	5826	0.954329	0.0882903
2	5830	0.568193	0.115754
2	5836	0.379025	0.0694258
2	5842	0.298799	0.080308
2	5844	0.380466	0.0963485
2	5849	0.327701	0.0756993
2	5857	0.594013	0.0953441
2	5866	0.325248	0.0762818
2	5874	0.367032	0.110646
2	5897	0.402311	0.076315
2	5899	0.355399	0.0844392
2	5913	0.299199	0.0701487
2	5923	0.304478	0.0539662
2	5924	0.376219	0.0792139
2	5929	0.441851	0.11296
2	5931	0.334413	0.0765193
2	5935	0.545073	0.104418
2	5937	0.663645	0.118925
2	5945	0.448626	0.07785
2	5947	0.279292	0.0814404
2	5949	0.282299	0.0790562
2	5952	0.482378	0.0909847
2	5953	0.55044	0.0891002
2	5955	0.309248	0.0921459
2	5968	0.377058	0.0748127
2	5969	0.354186	0.104791
2	5972	0.293419	0.0750861
2	5975	0.395996	0.0932226
2	5981	0.37353	0.107944
2	5989	0.67271	0.119326
2	5993	0.461836	0.127752
2	5994	0.50609	0.0590532
2	5995	0.529244	0.0691289
2	5996	0.536292	0.123002
2	5998	0.334015	0.0817559
2	6004	0.319536	0.0615072
2	6010	0.340391	0.0752266
2	6026	0.375338	0.0640541
2	6028	0.56403	0.0946349
2	6032	0.350933	0.0901418
2	6033	0.223105	0.0632062
2	6034	0.298236	0.0656884
2	6047	0.568375	0.0832
2	6048	0.278066	0.0744474
2	6053	0.723511	0.0726069
2	6054	0.384469	0.102495
2	6062	0.253032	0.0402648
2	6063	0.508404	0.0669545
2	6064	0.208748	0.0614633
2	6080	0.401049	0.0604038
2	6081	0.391197	0.0972449
2	6083	0.362144	0.0859539
2	6084	0.391505	0.0810895
2	6088	0.649525	0.0749151
2	6090	0.574228	0.108087
2	6092	0.424021	0.0686564
2	6093	0.714957	0.118127
2	6098	0.573191	0.114438
2	6104	0.413199	0.111574
2	6106	0.476878	0.104282
2	6107	0.912852	0.101278
2	6112	0.69591	0.109269
2	6137	0.291119	0.0841948
2	6139	0.468337	0.129403
2	6141	0.466254	0.0944902
2	6152	0.547184	0.115595
2	6168	0.379406	0.046871
2	6175	0.373905	0.0566542
2	6183	0.307047	0.0732183
2	6194	0.607071	0.057705
2	6195	0.561111	0.150155
2	6196	0.330402	0.0891817
2	6205	0.413273	0.108273
2	6209	0.41959	0.0526266
2	6210	0.280495	0.0788596
2	6211	0.376406	0.0651413
2	6217	0.39971	0.092185
2	6219	0.384493	0.072874
2	6225	0.464591	0.0853913
2	6226	0.354416	0.0668877
2	6228	0.458924	0.112604
2	6229	0.387122	0.069343
2	6230	0.36252	0.0945149
2	6231	0.301813	0.0744254
2	6235	0.312772	0.0574415
2	6236	0.42951	0.0782986
2	6239	0.432515	0.119918
2	6241	0.461388	0.0905546
2	6247	0.258905	0.0640703
2	6249	0.311602	0.0912231
2	6251	0.37538	0.0959755
2	6253	0.55316	0.124678
2	6262	0.457739	0.134771
2	6265	0.289206	0.0734086
2	6269	0.410167	0.0926648
2	6276	0.448459	0.105664
2	6285	0.861511	0.0736868
2	6287	0.362888	0.0783874
2	6293	0.387235	0.0940742
2	6299	0.384193	0.115744
2	6301	0.496868	0.0594274
2	6306	0.33299	0.0583561
2	6315	0.478332	0.0651604
2	6319	0.361104	0.0738439
2	6321	0.6398	0.075668
2	6325	0.414281	0.100166
2	6333	0.638005	0.117948
2	6335	0.403229	0.0901986
2	6337	0.345536	0.085893
2	6341	0.329786	0.0729802
2	6348	0.403698	0.087483
2	6353	0.488178	0.0843456
2	6354	0.371358	0.0863932
2	6357	0.405269	0.0908603
2	6359	0.799841	0.0614995
2	6361	0.332918	0.0759703
2	6369	0.410752	0.0906681
2	6376	0.704282	0.130096
2	6379	0.321935	0.0785194
2	6381	0.642238	0.100081
2	6383	0.312038	0.0367121
2	6384	0.390766	0.100862
2	6391	0.320602	0.0697912
2	6394	0.637264	0.112822
2	6396	0.484432	0.0982073
2	6397	0.28044	0.0654125
2	6398	0.251494	0.0752787
2	6402	0.35967	0.0977494
2	6408	0.255026	0.0741423
2	6410	0.341567	0.0766921
2	6413	0.380411	0.110569
2	6421	0.414968	0.114046
2	6424	0.310463	0.0592238
2	6427	0.357728	0.0883619
2	6433	0.434031	0.127591
2	6438	0.424618	0.0802025
2	6456	0.395391	0.0636564
2	6458	0.366484	0.101224
2	6459	0.341343	0.0821949
2	6462	0.318564	0.0964312
2	6466	0.458163	0.130572
2	6469	0.63474	0.0728939
2	6471	0.374551	0.0523865
2	6472	0.717115	0.0612694
2	6473	0.294895	0.0591943
2	6478	0.368351	0.06887
2	6479	0.431035	0.115025
2	6483	0.309417	0.0834801
2	6497	0.31794	0.0661324
2	6506	0.369382	0.10383
2	6523	0.402883	0.12048
2	6527	0.282815	0.056015
2	6530	0.253763	0.0615384
2	6532	0.308447	0.0865413
2	6533	0.387136	0.0635804
2	6535	0.35441	0.0733252
2	6538	0.448303	0.0692099
2	6540	0.444647	0.0813325
2	6543	0.538576	0.128021
2	6568	0.401576	0.107332
2	6574	0.693774	0.0911123
2	6580	0.517136	0.108816
2	6582	0.373807	0.0688401
2	6589	0.402235	0.0642496
2	6595	0.436104	0.106314
2	6596	0.600767	0.0731721
2	6597	0.385164	0.110082
2	6601	0.486395	0.084785
2	6603	0.32601	0.0591432
2	6605	0.357049	0.0720112
2	6617	0.22214	0.0558424
2	6620	0.368516	0.0786369
2	6623	0.254924	0.0620534
2	6629	0.268921	0.0714302
2	6640	0.527911	0.0875685
2	6641	0.542037	0.118148
2	6655	0.515776	0.0938252
2	6656	0.472045	0.0967744
2	6658	0.439247	0.0843448
2	6659	0.307619	0.0618515
2	6676	0.379283	0.0598172
2	6684	0.269986	0.0663423
2	6685	0.373736	0.0910701
2	6692	0.397603	0.0738006
2	6694	0.346313	0.0992262
2	6695	0.289056	0.086502
2	6703	0.566614	0.12903
2	6716	0.353458	0.0932575
2	6723	0.380873	0.086411
2	6729	0.430949	0.108644
2	6731	0.463202	0.0982766
2	6734	0.429435	0.0834346
2	6741	0.305103	0.065034
2	6745	0.37943	0.0809734
2	6746	0.250563	0.0568258
2	6747	0.277505	0.073085
2	6758	0.458778	0.110074
2	6768	0.321131	0.0603075
2	6772	0.408182	0.123606
2	6777	0.491644	0.0785246
2	6791	0.286421	0.0652024
2	6803	0.229476	0.0631021
2	6817	0.213176	0.0612542
2	6821	0.334786	0.0589001
2	6822	0.449082	0.0686919
2	6824	0.635051	0.145839
2	6825	0.674771	0.131817
2	6833	0.208844	0.0626885
2	6860	0.305626	0.0800948
2	6861	0.494349	0.118246
2	6869	0.653958	0.081972
2	6873	0.32822	0.0718458
2	6878	0.377497	0.0810508
2	6881	0.373771	0.110579
2	6889	0.616991	0.119434
2	6892	0.57493	0.106486
2	6897	0.256463	0.0771193
2	6901	0.61712	0.0560806
2	6913	0.584928	0.0864807
2	6918	0.376555	0.0693879
2	6923	0.527062	0.126432
2	6926	0.292541	0.0872729
2	6927	0.288703	0.0852619
2	6935	0.295865	0.075471
2	6942	0.368981	0.0843056
2	6943	0.333806	0.0947627
2	6953	0.543119	0.0653446
2	6954	0.266668	0.0803876
2	6960	0.278092	0.0667374
2	6964	0.54126	0.0964951
2	6968	0.581607	0.107997
2	6971	0.277101	0.0694355
2	6973	0.451613	0.0840677
2	6977	0.379388	0.10635
2	6982	0.341264	0.093765
2	6986	0.337385	0.0686189
2	6988	0.312639	0.0607107
2	6991	0.405381	0.0760674
2	6994	0.315843	0.0608718
2	6997	0.328421	0.0553821
2	7000	0.43375	0.0824109
2	7001	0.368807	0.07319
2	7007	0.363796	0.0758422
2	7008	0.390269	0.0900806
2	7016	0.255971	0.0660974
2	7020	0.328636	0.0861139
2	7031	0.502254	0.139696
2	7033	0.554277	0.121889
2	7047	0.380883	0.0808748
2	7051	0.335857	0.0821971
2	7058	0.269938	0.0618134
2	7060	0.576601	0.123315
2	7061	0.615733	0.130659
2	7067	0.447347	0.093011
2	7070	0.424319	0.0606109
2	7073	0.315569	0.0589762
2	7077	0.370804	0.0689094
2	7079	0.376763	0.0847703
2	7089	0.285921	0.0649475
2	7093	0.337512	0.0728923
2	7105	0.504722	0.0701978
2	7106	0.514567	0.0570674
2	7108	0.413949	0.0898186
2	7112	0.367192	0.0551234
2	7114	0.443484	0.0921354
2	7117	0.418386	0.0941633
2	7118	0.276352	0.0654506
2	7122	0.204467	0.0540437
2	7125	0.366883	0.0703322
2	7148	0.499569	0.104993
2	7149	0.254304	0.0751464
2	7163	0.232006	0.0653638
2	7175	0.808997	0.0669297
2	7176	0.385147	0.106947
2	7189	0.470438	0.0753065
2	7191	0.345445	0.085965
2	7200	0.348573	0.0687542
2	7202	0.340498	0.0781461
2	7206	0.277705	0.0699882
2	7208	0.444234	0.0978919
2	7213	0.404459	0.0941344
2	7217	0.409837	0.0746189
2	7218	0.685598	0.152667
2	7219	0.538315	0.112579
2	7220	0.382701	0.057423
2	7234	0.38889	0.103357
2	7237	0.420934	0.0856057
2	7247	0.412968	0.0413075
[truncated: 131 more rows]

## Sheet: Tab H. Aggeli 2021 HY1 BASIL
Replicate	Time (cycle)	Mean-fitness(1/cycle)
1	1	-0.000940673
1	2.5	0.0830478
1	3.5	0.0276408
1	5	0.0225677
1	7	0.0414089
1	9	0.0528303
1	11	0.0627227
1	13	0.105889
1	15	0.1109
1	17	0.166052
1	19	0.192486
2	0.5	-0.00533524
2	1.5	0.139695
2	3	0.0245854
2	5	0.0704456
2	7	0.127237
2	9	0.054276
2	11	0.100176
2	13	0.16922
2	15	0.140877
2	17	0.215396
2	19	0.258888
Replicate	BCID_Bayes	s_mean(1/cycle)	s_std(1/cycle)
1	27	0.085233	0.0205202
1	36	0.26414	0.0148939
1	38	0.080432	0.0239885
1	47	0.0867161	0.0206549
1	56	0.124608	0.0256459
1	71	0.0608382	0.0133221
1	95	0.0900484	0.0234222
1	98	0.0826062	0.020917
1	111	0.0552231	0.0164131
1	116	0.0606564	0.0168339
1	117	0.0776681	0.0231781
1	153	0.0821368	0.0177989
1	158	0.091011	0.0260094
1	189	0.109433	0.0260369
1	203	0.308272	0.0169938
1	215	0.064232	0.0176721
1	221	0.0644316	0.0162955
1	225	0.0506633	0.0144638
1	234	0.0848705	0.0192644
1	271	0.0944847	0.026983
1	311	0.0976951	0.0202511
1	346	0.284209	0.00906595
1	378	0.110441	0.0328522
1	409	0.0621229	0.0176246
1	413	0.0635365	0.0169657
1	461	0.204448	0.0197543
1	464	0.0815733	0.0236876
1	481	0.0848088	0.0199525
1	523	0.152486	0.018999
1	528	0.2706	0.0228329
1	540	0.0731728	0.0204504
1	548	0.105145	0.0265076
1	552	0.0674766	0.0181119
1	596	0.082621	0.0222625
1	617	0.0752991	0.0196998
1	620	0.0880465	0.0239096
1	634	0.0749978	0.0197449
1	645	0.0813038	0.023419
1	649	0.0763526	0.0228495
1	665	0.11134	0.0274077
1	690	0.0853511	0.019219
1	697	0.0784229	0.0202309
1	713	0.0670259	0.0170787
1	719	0.0532989	0.0125032
1	721	0.166527	0.0178446
1	727	0.136785	0.0305178
1	731	0.195615	0.0150827
1	740	0.129382	0.0211568
1	753	0.137167	0.0274845
1	780	0.084164	0.0235621
1	792	0.106025	0.030806
1	811	0.0893805	0.0234285
1	817	0.135264	0.0279219
1	828	0.071016	0.0192342
1	860	0.10854	0.0238978
1	861	0.102308	0.0301711
1	871	0.0802134	0.0235656
1	889	0.0571133	0.0161659
1	890	0.188406	0.0300646
1	907	0.128642	0.017239
1	908	0.0647571	0.0183467
1	926	0.230328	0.0122061
1	940	0.0646473	0.0186205
1	949	0.0502561	0.0139689
1	960	0.242924	0.00887602
1	963	0.0933027	0.0208063
1	982	0.160051	0.0145824
1	993	0.228225	0.0173173
1	1001	0.0970631	0.0214492
1	1021	0.0674203	0.0195299
1	1043	0.31393	0.0492854
1	1059	0.0852112	0.0218876
1	1072	0.120492	0.0247712
1	1076	0.178295	0.0158933
1	1103	0.0718651	0.0194491
1	1123	0.104851	0.0300002
1	1130	0.0896591	0.0153901
1	1159	0.251125	0.0155179
1	1166	0.10701	0.0267411
1	1188	0.291094	0.0105233
1	1190	0.103353	0.0235273
1	1197	0.0829614	0.0190333
1	1199	0.0970262	0.0283571
1	1207	0.0946352	0.0190964
1	1256	0.283177	0.0145839
1	1259	0.0713792	0.0151961
1	1281	0.115442	0.0314368
1	1296	0.0606202	0.0182913
1	1308	0.0634245	0.0188552
1	1318	0.0893501	0.0236271
1	1321	0.249672	0.0409485
1	1333	0.106264	0.025389
1	1337	0.110778	0.0224115
1	1343	0.0521287	0.0154379
1	1354	0.322238	0.00738028
1	1359	0.0558107	0.014414
1	1382	0.0880975	0.0261659
1	1389	0.0830424	0.0147445
1	1408	0.152487	0.03662
1	1413	0.195239	0.0133166
1	1425	0.201157	0.0147319
1	1427	0.107254	0.0256254
1	1428	0.156896	0.0236844
1	1430	0.0865209	0.015861
1	1437	0.0691032	0.0137614
1	1449	0.100041	0.0201705
1	1469	0.0989551	0.0288614
1	1472	0.0764634	0.0126641
1	1481	0.150933	0.0180534
1	1482	0.0881388	0.0191779
1	1488	0.155618	0.0324175
1	1497	0.0737987	0.017247
1	1506	0.0724515	0.0185463
1	1532	0.0863736	0.0232143
1	1541	0.0586122	0.0170664
1	1547	0.107037	0.0310873
1	1552	0.119815	0.0239911
1	1558	0.0996178	0.0246392
1	1571	0.0835625	0.0252661
1	1604	0.059821	0.0162081
1	1613	0.0737341	0.0179298
1	1620	0.120277	0.0348829
1	1631	0.0778378	0.0196976
1	1633	0.0947187	0.0215147
1	1637	0.0798807	0.0208154
1	1660	0.0544168	0.0146604
1	1668	0.246739	0.0113245
1	1670	0.0887936	0.0208216
1	1704	0.0875432	0.0224267
1	1729	0.0974029	0.0257578
1	1740	0.0803097	0.0242402
1	1743	0.102164	0.0230087
1	1746	0.107883	0.0269644
1	1774	0.0488993	0.0134857
1	1824	0.0776252	0.0163898
1	1832	0.195347	0.0210043
1	1833	0.107933	0.0239503
1	1840	0.0835671	0.0199463
1	1841	0.0954638	0.0196662
1	1847	0.110899	0.0265357
1	1864	0.0809583	0.021218
1	1878	0.126618	0.0167566
1	1901	0.0842671	0.0225448
1	1903	0.0829193	0.0149428
1	1918	0.0797237	0.0139831
1	1932	0.0910804	0.0190723
1	1974	0.0634137	0.0157972
1	1982	0.116064	0.0129015
1	2005	0.289142	0.0173641
1	2013	0.0918013	0.0179731
1	2015	0.0534836	0.0145285
1	2037	0.29857	0.0139181
1	2056	0.0837425	0.0220449
1	2059	0.0926192	0.0171316
1	2061	0.0810578	0.0140597
1	2068	0.0937525	0.016897
1	2077	0.0845954	0.0245236
1	2113	0.0783517	0.0216949
1	2125	0.180521	0.0365079
1	2144	0.0813086	0.0158717
1	2150	0.11773	0.0201491
1	2157	0.0845114	0.0205683
1	2160	0.26612	0.0222978
1	2185	0.190069	0.0347204
1	2196	0.0908498	0.020259
1	2202	0.280629	0.0111498
1	2210	0.0684027	0.015738
1	2234	0.0803018	0.0213789
1	2288	0.059788	0.0175693
1	2324	0.153781	0.0359831
1	2330	0.0695141	0.0205238
1	2331	0.0654372	0.0115508
1	2335	0.0980705	0.0218843
1	2360	0.111399	0.0250688
1	2379	0.0710714	0.0185713
1	2381	0.0549274	0.0166178
1	2387	0.0795576	0.0174106
1	2391	0.0757518	0.0223067
1	2392	0.22562	0.0169167
1	2411	0.270168	0.0113619
1	2429	0.0774641	0.0230282
1	2462	0.0666249	0.0123373
1	2484	0.151927	0.024606
1	2500	0.0748696	0.0182516
1	2558	0.10334	0.0231586
1	2569	0.0666514	0.0189088
1	2579	0.0804149	0.021719
1	2591	0.0970408	0.0254565
1	2604	0.0670422	0.0161141
1	2615	0.0728533	0.0208512
1	2624	0.241688	0.0176323
1	2629	0.063328	0.0164782
1	2640	0.387463	0.0174672
1	2646	0.0820957	0.0162299
1	2667	0.0795084	0.0188743
1	2669	0.07909	0.0181762
1	2681	0.0881519	0.0127005
1	2689	0.100278	0.0174692
1	2694	0.111034	0.0294189
1	2714	0.0982982	0.0256754
1	2741	0.0618005	0.0180067
1	2753	0.20005	0.0144647
1	2755	0.0806989	0.0223093
1	2808	0.0836604	0.0215903
1	2842	0.0896286	0.0265545
1	2850	0.0683408	0.0200803
1	2857	0.0915034	0.0171609
1	2866	0.0521483	0.0157943
1	2881	0.117567	0.0216064
1	2899	0.0679569	0.0171145
1	2912	0.136311	0.0360016
1	2914	0.0564994	0.0170876
1	2915	0.0747426	0.020285
1	2929	0.0919544	0.0243154
1	2930	0.0653466	0.0158808
1	2936	0.181778	0.0260632
1	2954	0.0640644	0.0182631
1	2963	0.095209	0.018657
1	2974	0.0877106	0.0265663
1	2994	0.0987374	0.0122846
1	3010	0.0721007	0.0183413
1	3020	0.0633093	0.0179151
1	3022	0.0891303	0.0247361
1	3044	0.0809275	0.0242652
1	3045	0.0963867	0.0273345
1	3093	0.0687475	0.0203136
1	3107	0.0755832	0.0154653
1	3121	0.0843203	0.0230777
1	3133	0.0735904	0.0126382
1	3149	0.0786351	0.0197338
1	3160	0.103474	0.027442
1	3173	0.100591	0.024079
1	3175	0.0575999	0.0166024
1	3186	0.143118	0.0241353
1	3194	0.0532135	0.0152759
1	3196	0.0745885	0.017974
1	3202	0.150436	0.0126526
1	3214	0.144127	0.0254817
1	3226	0.0917561	0.019412
1	3281	0.118714	0.0181779
1	3317	0.0792285	0.0179821
1	3318	0.0650142	0.0183862
1	3323	0.128429	0.0385187
1	3328	0.106156	0.0266282
1	3348	0.288185	0.0111895
1	3357	0.107493	0.0239126
1	3363	0.0939943	0.0192149
1	3364	0.0627159	0.0164347
1	3368	0.113602	0.0252047
1	3379	0.0616921	0.0183712
1	3405	0.111794	0.0171665
1	3423	0.0656886	0.0197972
1	3428	0.206273	0.0155423
1	3438	0.0850114	0.0221434
1	3456	0.106106	0.0198145
1	3458	0.0959694	0.0271517
1	3549	0.0851369	0.0255667
1	3554	0.0847255	0.0214153
1	3560	0.112696	0.0303499
1	3594	0.0804897	0.0172953
1	3603	0.0921842	0.0257386
1	3606	0.0491701	0.0129578
1	3641	0.133199	0.0273107
1	3648	0.0694942	0.0168404
1	3665	0.176439	0.0153798
1	3668	0.0887739	0.0251753
1	3698	0.0587097	0.0131009
1	3707	0.181581	0.0130651
1	3711	0.109367	0.021579
1	3714	0.0718352	0.0157155
1	3716	0.101807	0.0202538
1	3720	0.0565536	0.0155964
1	3733	0.0791104	0.014737
1	3747	0.065709	0.0186736
1	3755	0.0709017	0.0155937
1	3764	0.14349	0.0225552
1	3772	0.0876639	0.0173846
1	3776	0.0961193	0.0180335
1	3783	0.0973577	0.0248209
1	3790	0.0829885	0.024122
1	3822	0.175218	0.0426399
1	3853	0.0947524	0.026818
1	3872	0.104908	0.029738
1	3922	0.131091	0.0293507
1	3947	0.0708649	0.0149951
1	3981	0.0941493	0.0260272
1	3991	0.125738	0.0272348
1	4016	0.0767793	0.0217648
1	4047	0.121632	0.029076
1	4063	0.0735193	0.0214045
1	4069	0.112997	0.0133857
1	4079	0.0609508	0.0167585
1	4087	0.0824318	0.024008
1	4089	0.084878	0.014165
1	4092	0.0682566	0.0185491
1	4093	0.0851754	0.015931
1	4103	0.117921	0.0354281
1	4105	0.0821875	0.0230766
1	4137	0.0600222	0.0145928
1	4138	0.0526584	0.0123178
1	4146	0.0671549	0.0179882
1	4149	0.0851199	0.0250902
1	4153	0.0803025	0.0232294
1	4163	0.109517	0.0319357
1	4174	0.0830648	0.0193014
1	4208	0.10412	0.0139161
1	4222	0.0790876	0.0184405
1	4234	0.238954	0.0128846
1	4236	0.0768104	0.0187857
1	4248	0.0610541	0.0166993
1	4256	0.0720144	0.0183594
1	4283	0.0542475	0.016108
1	4307	0.11236	0.0160731
1	4309	0.265074	0.0141577
1	4316	0.0889718	0.0242769
1	4329	0.0884984	0.0248081
1	4344	0.0922961	0.0226844
1	4354	0.0702557	0.0193518
1	4355	0.0873285	0.0170538
1	4359	0.0844553	0.0197134
1	4368	0.0650734	0.0189735
1	4373	0.123307	0.0325726
1	4391	0.0747487	0.0203789
1	4393	0.0911885	0.0198398
1	4395	0.224621	0.0124597
1	4406	0.0865473	0.0260376
1	4445	0.06602	0.0189115
1	4453	0.159656	0.0331715
1	4456	0.0681853	0.016963
1	4461	0.133043	0.0358436
1	4504	0.0635637	0.0170469
1	4511	0.0660041	0.0194729
1	4517	0.078311	0.0224509
1	4537	0.113295	0.014969
1	4546	0.0648934	0.0191362
1	4550	0.0762148	0.0219628
1	4563	0.0890441	0.0210298
1	4568	0.138215	0.036583
1	4578	0.109287	0.0145128
1	4592	0.0451198	0.0120497
1	4603	0.103845	0.0173802
1	4605	0.0984887	0.0230674
1	4614	0.108899	0.0291493
1	4621	0.153879	0.0147864
1	4638	0.170176	0.0241725
1	4640	0.0708691	0.0210143
1	4646	0.0654119	0.0196436
1	4650	0.0983477	0.0249555
1	4657	0.100054	0.0249365
1	4685	0.0779534	0.019079
1	4689	0.116256	0.0266244
1	4695	0.0624616	0.0178812
1	4704	0.101661	0.0253198
1	4709	0.0972445	0.0220266
1	4737	0.0668488	0.017638
1	4744	0.141254	0.0415802
1	4756	0.142475	0.0340592
1	4780	0.112037	0.0281648
1	4803	0.0842579	0.024417
1	4885	0.0617074	0.0173305
1	4907	0.277181	0.015679
1	4909	0.128351	0.0191884
1	4919	0.0702437	0.0190273
1	4920	0.230368	0.0203553
1	4930	0.0609534	0.0183223
1	4931	0.168554	0.0372593
1	4947	0.09326	0.0241192
1	4952	0.102506	0.0166892
1	4963	0.0785888	0.022725
1	4978	0.0553078	0.0149702
1	4994	0.0683543	0.0192112
1	5002	0.15406	0.0137854
1	5036	0.151251	0.0171526
1	5040	0.100052	0.0244549
1	5049	0.0902833	0.0209787
1	5086	0.0850691	0.0207555
1	5090	0.0760275	0.0155328
1	5111	0.150324	0.0208917
1	5117	0.0824009	0.0245438
1	5121	0.0808707	0.0206611
1	5128	0.283035	0.016662
1	5147	0.0740504	0.0213456
1	5160	0.0399529	0.00880013
1	5171	0.0797214	0.0232119
1	5199	0.0743173	0.0117249
1	5206	0.154026	0.0196613
1	5211	0.144477	0.0287343
1	5212	0.110965	0.01878
1	5214	0.0475227	0.0132033
1	5232	0.0803488	0.0152994
1	5243	0.0724148	0.0212344
1	5277	0.0779849	0.0227609
1	5293	0.0522659	0.0144368
1	5294	0.0778702	0.0226546
1	5309	0.0638033	0.0186344
1	5333	0.0819809	0.0248221
1	5334	0.19379	0.0262793
1	5339	0.0567084	0.0167859
1	5341	0.0818036	0.0222281
1	5358	0.115796	0.0279909
1	5359	0.0740056	0.0214189
1	5364	0.230697	0.0151666
1	5394	0.0965506	0.0280389
1	5397	0.0806223	0.0200458
1	5416	0.126156	0.0282212
1	5417	0.103948	0.0244049
1	5426	0.0957457	0.0268698
1	5439	0.071227	0.0180293
1	5441	0.0572396	0.013971
1	5472	0.126959	0.0158503
1	5481	0.0868748	0.0261447
1	5496	0.0709613	0.0186358
1	5509	0.163516	0.0153318
1	5523	0.24546	0.0107273
1	5532	0.150376	0.0113794
1	5549	0.104526	0.02243
1	5569	0.0608404	0.0139742
1	5578	0.0750669	0.0175553
1	5581	0.108976	0.0228421
1	5597	0.0878424	0.020116
1	5599	0.0780027	0.0192938
1	5602	0.0831099	0.0189565
1	5616	0.072901	0.0201361
1	5628	0.0825018	0.0204714
1	5630	0.116664	0.0343266
1	5635	0.126318	0.0170832
1	5644	0.0683848	0.0200067
1	5667	0.059496	0.0170264
1	5673	0.074311	0.0180346
1	5685	0.0597479	0.0180311
1	5697	0.102228	0.0226279
1	5707	0.0567982	0.0129184
1	5724	0.0600706	0.0159163
1	5729	0.0817317	0.0196277
1	5754	0.153487	0.025599
1	5768	0.0899017	0.0229025
1	5770	0.0963586	0.0190906
1	5774	0.0661573	0.0188072
1	5779	0.0741548	0.0204848
1	5784	0.16566	0.0186638
1	5799	0.271883	0.014144
1	5802	0.0946057	0.016902
1	5807	0.0784366	0.0201913
1	5823	0.100184	0.0259446
1	5832	0.103209	0.0240908
1	5841	0.10755	0.0253113
1	5842	0.060773	0.0164373
1	5857	0.0589784	0.0147804
1	5858	0.279726	0.020653
1	5866	0.0779585	0.0225551
1	5879	0.0745638	0.0195753
1	5887	0.0639605	0.0172613
1	5896	0.0723616	0.0205191
1	5908	0.0598546	0.013488
1	5914	0.0683113	0.0182854
1	5916	0.195559	0.0310133
1	5970	0.0996238	0.0287515
1	5972	0.0967908	0.0193855
1	5984	0.0750228	0.0216217
1	5986	0.111962	0.0267336
1	5992	0.14545	0.0330183
1	6011	0.0762163	0.0192324
1	6016	0.103446	0.0265897
1	6032	0.0695068	0.0175483
1	6041	0.0757093	0.0205294
1	6046	0.0826426	0.0232625
1	6052	0.0958887	0.0220073
1	6062	0.112268	0.0240781
1	6097	0.0940165	0.0249044
1	6098	0.29975	0.0116817
1	6113	0.0499812	0.0142943
1	6116	0.0867211	0.0166456
1	6130	0.130755	0.0249565
1	6143	0.0708179	0.0179294
1	6145	0.0581532	0.0157047
1	6162	0.129131	0.0206838
1	6168	0.0716135	0.0180368
1	6172	0.0516173	0.0118483
1	6173	0.0624294	0.0153521
1	6201	0.0638161	0.0177564
1	6205	0.157695	0.0386444
1	6206	0.0632591	0.0189529
1	6271	0.0743826	0.0211351
1	6284	0.103904	0.0265358
1	6298	0.0867785	0.0242526
1	6312	0.0729627	0.0198421
1	6313	0.127372	0.0143625
1	6317	0.115246	0.0266063
1	6335	0.0423999	0.0117438
1	6342	0.132678	0.018038
1	6347	0.0848708	0.0206333
1	6351	0.0654387	0.0114594
1	6357	0.0797792	0.0150382
1	6362	0.106528	0.0306997
1	6365	0.075451	0.0200411
1	6366	0.0746468	0.019833
1	6370	0.081486	0.0216129
1	6382	0.0929147	0.0208989
1	6385	0.081686	0.0152465
1	6399	0.1033	0.0233145
1	6420	0.241086	0.00898743
1	6422	0.0494022	0.0134594
1	6426	0.0821604	0.024299
1	6428	0.275012	0.0112041
1	6430	0.0504633	0.0151178
1	6437	0.0563459	0.0165954
1	6447	0.124199	0.0185599
1	6454	0.0943958	0.0243668
1	6483	0.0747309	0.0137992
1	6511	0.0802896	0.0164537
1	6513	0.0839951	0.0220937
1	6520	0.0878187	0.0170426
1	6523	0.0848676	0.022407
1	6534	0.0891179	0.0254014
1	6556	0.283872	0.0135665
1	6569	0.0791739	0.0199498
1	6575	0.0831388	0.0231272
1	6610	0.0743303	0.0192471
1	6614	0.0777393	0.0199316
1	6626	0.0597239	0.0155696
1	6639	0.0818169	0.0211229
1	6674	0.102572	0.0209683
1	6675	0.121756	0.0321094
1	6676	0.125591	0.0250958
1	6680	0.055483	0.0149814
1	6699	0.0589141	0.0154496
1	6710	0.0938364	0.0247358
1	6715	0.156486	0.0207039
1	6726	0.0902954	0.0246251
1	6754	0.0927711	0.0232437
1	6773	0.0854909	0.0231474
1	6774	0.134489	0.0266901
1	6793	0.113325	0.0255471
1	6812	0.0896948	0.0269245
1	6837	0.0705051	0.01812
1	6852	0.0765659	0.0197613
1	6860	0.199882	0.0329969
1	6864	0.061841	0.0187383
1	6879	0.104688	0.0281234
1	6904	0.0804069	0.0233207
1	6923	0.0613792	0.0176766
1	6932	0.0756748	0.018863
1	6941	0.138127	0.0359216
1	6952	0.0813645	0.023429
1	6954	0.148665	0.0336423
1	6961	0.0884198	0.0222893
1	6980	0.113694	0.0197941
1	6993	0.301566	0.0147266
1	7034	0.0998401	0.0230689
1	7036	0.0730317	0.021548
1	7044	0.215589	0.0220809
1	7045	0.119075	0.0176207
1	7046	0.0668019	0.0160664
1	7051	0.0768005	0.022836
1	7058	0.131808	0.0254471
1	7061	0.0735365	0.0175244
1	7069	0.0753053	0.0193052
1	7084	0.125589	0.0222048
1	7087	0.0636173	0.0182659
1	7098	0.101529	0.0163483
1	7099	0.100087	0.0254998
1	7104	0.0623757	0.0153447
1	7178	0.0899318	0.0254556
1	7198	0.0903437	0.025249
1	7203	0.0703605	0.019691
1	7205	0.082025	0.0204773
1	7230	0.0766876	0.0228553
1	7239	0.11076	0.0287126
1	7246	0.0946119	0.0265722
1	7273	0.179836	0.0279163
1	7286	0.0780105	0.0192886
1	7292	0.0764865	0.0205904
1	7311	0.0854426	0.0135661
1	7319	0.081226	0.0147586
1	7326	0.243547	0.0163323
1	7349	0.0577807	0.0159341
1	7397	0.0758594	0.0224636
1	7423	0.0685027	0.0185675
1	7426	0.109444	0.0230739
1	7431	0.070405	0.0182832
1	7445	0.108548	0.0321013
1	7450	0.0829314	0.0117559
1	7458	0.0981202	0.0177535
1	7479	0.0913391	0.0190772
1	7488	0.275744	0.0129325
1	7506	0.275815	0.0108421
1	7538	0.0877136	0.0196238
1	7557	0.171432	0.0327097
1	7579	0.0775817	0.0207376
1	7583	0.168124	0.0114835
1	7601	0.0817177	0.0152772
1	7634	0.0596873	0.0177728
1	7637	0.0964558	0.0176483
1	7669	0.108543	0.0269003
1	7672	0.054817	0.0155266
1	7679	0.0681455	0.0195704
1	7687	0.0878516	0.0230194
1	7709	0.0734698	0.0197796
1	7710	0.0753567	0.0201304
1	7713	0.112448	0.0207248
1	7726	0.0700688	0.020844
1	7733	0.0725018	0.0196396
1	7737	0.0822674	0.0224107
1	7775	0.148844	0.0306596
1	7807	0.100554	0.0301379
1	7817	0.0963342	0.0206335
1	7823	0.0832289	0.0204546
1	7830	0.0993615	0.0285928
1	7847	0.0744951	0.0187033
1	7853	0.0650641	0.0166446
1	7859	0.167896	0.0263763
1	7863	0.0884423	0.0145514
1	7874	0.0937302	0.0140021
1	7876	0.121641	0.0125055
1	7889	0.256265	0.0107401
1	7915	0.113962	0.0192806
1	7961	0.0965687	0.020082
1	7972	0.101645	0.0211653
1	7983	0.0910165	0.0148613
1	8002	0.112205	0.0325471
1	8011	0.277838	0.0114773
1	8032	0.103387	0.0207336
1	8059	0.0992971	0.0267841
1	8075	0.164801	0.0285901
1	8077	0.0845017	0.0245442
1	8085	0.102117	0.0307465
1	8086	0.277806	0.0117763
1	8097	0.0734492	0.0218891
1	8101	0.0802332	0.021712
1	8102	0.0840506	0.0213719
1	8104	0.0880119	0.0190414
1	8106	0.0746115	0.018537
1	8107	0.103032	0.0209553
1	8136	0.0878176	0.0177903
1	8151	0.104382	0.0291694
1	8159	0.0643759	0.0169612
1	8178	0.114606	0.0191981
1	8181	0.145004	0.0209215
1	8184	0.0933644	0.0199589
1	8196	0.0807644	0.0199254
1	8233	0.106446	0.0228157
1	8234	0.0947834	0.0209784
1	8269	0.07912	0.0204877
1	8290	0.0632344	0.0173029
1	8294	0.0686563	0.0195171
1	8297	0.11124	0.021852
1	8322	0.0722925	0.0193125
1	8324	0.0857941	0.0199293
1	8326	0.077442	0.0192513
1	8330	0.0832181	0.0182334
1	8349	0.0855464	0.0226329
1	8351	0.102543	0.0297294
1	8378	0.0816729	0.0228534
1	8400	0.0707562	0.020276
1	8410	0.109264	0.0251382
1	8413	0.0662837	0.0181887
1	8419	0.167843	0.0226182
1	8458	0.0610321	0.0164647
1	8466	0.060823	0.0181189
1	8478	0.0957481	0.0177253
1	8490	0.135571	0.0167756
1	8507	0.0895911	0.0261635
1	8516	0.304418	0.0169391
1	8539	0.0882255	0.0202036
1	8546	0.129511	0.0265907
1	8570	0.0549109	0.0162702
1	8581	0.241012	0.0143284
1	8595	0.0598276	0.0137466
1	8597	0.0523693	0.0135591
1	8607	0.18103	0.0230565
1	8610	0.0706895	0.0194189
1	8615	0.0957944	0.0215054
1	8621	0.0616016	0.0168027
1	8628	0.0820626	0.021125
1	8633	0.0886872	0.0181841
1	8647	0.0702441	0.0200076
1	8729	0.235352	0.0125545
1	8732	0.0938668	0.0198735
1	8744	0.0780582	0.0136203
1	8745	0.0867921	0.0170513
1	8763	0.0901352	0.0157065
1	8778	0.0622672	0.0178711
1	8800	0.172112	0.026873
1	8804	0.224554	0.0107715
1	8823	0.073898	0.0177994
1	8824	0.0586867	0.0152836
1	8833	0.0639155	0.0134819
1	8834	0.133138	0.020782
1	8841	0.0540298	0.0149152
1	8849	0.098505	0.0267987
1	8894	0.0592929	0.0170542
1	8910	0.120036	0.0183844
1	8928	0.199371	0.0122408
1	8942	0.136638	0.0339959
1	8948	0.212648	0.0489058
1	8953	0.070963	0.0193994
1	8956	0.0630367	0.0178356
1	8966	0.0993233	0.0269828
1	9000	0.0702313	0.0173771
1	9004	0.133718	0.0315108
1	9036	0.078157	0.0174523
1	9049	0.0789856	0.0216228
1	9054	0.0646895	0.0178126
1	9061	0.0760226	0.0206027
1	9093	0.0945546	0.0221612
1	9096	0.13093	0.030002
1	9103	0.139476	0.0202027
1	9116	0.272564	0.0124796
1	9124	0.0591325	0.0162449
1	9126	0.101373	0.02481
1	9152	0.141553	0.0323932
1	9161	0.0624447	0.0182639
1	9167	0.124465	0.0234942
1	9171	0.11319	0.0280836
1	9172	0.049275	0.0134488
1	9205	0.2714	0.015968
1	9209	0.0771014	0.02125
1	9217	0.0784222	0.0176028
1	9229	0.115288	0.0160638
1	9276	0.112063	0.0146746
1	9281	0.0757242	0.0228382
1	9286	0.199894	0.00929756
1	9287	0.0744907	0.0205572
1	9311	0.0739857	0.0179679
1	9314	0.12905	0.0183973
1	9336	0.0999814	0.0282428
1	9337	0.0689843	0.0206154
1	9342	0.153157	0.0158381
1	9357	0.0635616	0.0167068
1	9363	0.0745284	0.0181864
1	9369	0.114583	0.0339462
1	9380	0.0906851	0.0239844
1	9387	0.0689156	0.0149879
1	9398	0.0624799	0.0152667
1	9399	0.237237	0.010306
1	9401	0.146314	0.0319221
1	9411	0.0759699	0.0149351
1	9425	0.117517	0.0338138
1	9435	0.0877484	0.0231218
1	9437	0.129586	0.0350186
1	9440	0.126084	0.0222349
1	9457	0.102371	0.0259386
1	9515	0.0758986	0.022207
1	9524	0.0698544	0.0163397
1	9546	0.0795119	0.0169584
1	9589	0.0936836	0.016952
1	9619	0.135232	0.0348879
1	9634	0.0706264	0.0173851
1	9639	0.0689336	0.0202149
1	9650	0.0884293	0.0135173
1	9693	0.0678719	0.018763
1	9710	0.151503	0.02271
1	9713	0.0815277	0.0201318
1	9753	0.0945099	0.0256846
1	9760	0.0751838	0.0227656
1	9769	0.127209	0.0277696
1	9774	0.0858071	0.0170834
1	9786	0.141846	0.0280327
1	9797	0.109229	0.0251736
1	9805	0.0881932	0.0139236
1	9810	0.0650125	0.0155001
1	9817	0.0636793	0.0189772
1	9822	0.0802909	0.0224079
1	9828	0.0755858	0.0193271
1	9842	0.064226	0.0178642
1	9844	0.0681498	0.0199224
1	9854	0.0573428	0.0161052
1	9863	0.0840764	0.0222241
1	9866	0.0718242	0.01809
1	9932	0.303141	0.0153365
1	9938	0.121692	0.0311975
1	9945	0.206698	0.0165691
1	9978	0.0673737	0.0161629
1	9980	0.103541	0.0285445
1	9994	0.124048	0.0180281
1	10042	0.070187	0.0183936
1	10054	0.067135	0.0166297
1	10067	0.066732	0.0145739
1	10077	0.0696134	0.0161567
1	10082	0.170767	0.0463076
1	10085	0.22643	0.0205663
1	10091	0.1253	0.0241977
1	10100	0.122209	0.0360434
1	10103	0.0985453	0.0279746
1	10108	0.0804426	0.0201036
1	10117	0.0838643	0.0196417
1	10122	0.0615267	0.0127249
1	10124	0.0873669	0.0245094
1	10137	0.0550525	0.0157932
1	10143	0.141731	0.0276608
1	10152	0.0927622	0.0222468
1	10168	0.231156	0.0130461
1	10173	0.142063	0.0217834
1	10179	0.305476	0.0180245
1	10185	0.0602948	0.0177683
1	10190	0.297634	0.017386
1	10207	0.0685837	0.0194622
1	10218	0.0773664	0.0232821
1	10239	0.0908665	0.0121023
1	10262	0.144702	0.0155191
1	10263	0.0464096	0.0131135
1	10272	0.0866222	0.019624
1	10277	0.106813	0.028581
1	10289	0.084735	0.0189995
1	10293	0.125774	0.0254249
1	10307	0.115393	0.0273598
1	10311	0.0513741	0.0149596
1	10312	0.0841049	0.0167581
1	10337	0.0801047	0.0202983
1	10359	0.0950858	0.0285044
1	10360	0.0650906	0.0191065
1	10389	0.0753769	0.0180832
1	10407	0.0782444	0.017368
1	10429	0.0842537	0.0163596
1	10436	0.049362	0.0126737
1	10444	0.128566	0.0182919
1	10448	0.0611482	0.0140188
1	10456	0.0907534	0.0236861
1	10464	0.132747	0.0221966
1	10473	0.0815079	0.0216285
1	10497	0.0788793	0.0194109
1	10512	0.0502676	0.0136672
1	10514	0.0968301	0.0183052
1	10533	0.0715616	0.0215479
1	10575	0.0629635	0.01621
1	10588	0.0825995	0.0191898
1	10611	0.0545601	0.0150673
1	10641	0.0574811	0.0157854
1	10645	0.0754676	0.0194493
1	10649	0.0743337	0.0203344
1	10650	0.0662106	0.0141939
1	10677	0.288746	0.0128178
1	10686	0.19142	0.0154248
1	10687	0.0520454	0.0147762
1	10719	0.0790971	0.0220106
1	10729	0.0972734	0.0285166
1	10738	0.114084	0.0276761
1	10739	0.078869	0.0169368
1	10773	0.297263	0.014348
1	10774	0.0664813	0.0163274
1	10776	0.211321	0.0243377
1	10799	0.0765884	0.0168797
1	10831	0.351626	0.0379285
1	10847	0.0921249	0.019689
1	10861	0.069257	0.0177388
1	10864	0.116682	0.0278815
1	10887	0.103421	0.0291223
1	10914	0.160187	0.0391674
1	10915	0.140762	0.0381877
1	10923	0.103304	0.0293991
1	10924	0.0857746	0.0181212
1	10950	0.120923	0.0179843
1	10970	0.0620958	0.01756
1	10976	0.058417	0.0175923
1	10994	0.105178	0.0240358
1	10999	0.0861252	0.0246588
1	11001	0.0588088	0.0149548
1	11017	0.0749123	0.0188116
1	11019	0.0745042	0.0218299
1	11022	0.0969307	0.0236136
1	11024	0.0956377	0.0222052
1	11032	0.058247	0.0161116
1	11063	0.221455	0.0140516
1	11068	0.100679	0.026566
1	11085	0.0616531	0.0166955
1	11096	0.0857018	0.0127416
1	11151	0.112143	0.0291479
1	11176	0.111803	0.0254445
1	11185	0.272594	0.0143853
1	11188	0.0765819	0.0192873
1	11190	0.109331	0.0183808
1	11195	0.145326	0.0192194
1	11201	0.101215	0.015791
1	11211	0.124357	0.0291535
1	11231	0.287761	0.0116251
1	11275	0.0899295	0.022244
1	11309	0.108468	0.0200965
1	11324	0.263127	0.0142597
1	11338	0.138475	0.0141327
1	11348	0.0827251	0.0207399
1	11371	0.148305	0.0370917
1	11418	0.147168	0.0400797
1	11440	0.077641	0.0199353
1	11441	0.05589	0.0164996
1	11457	0.0692483	0.0185661
1	11465	0.0578436	0.0171685
1	11469	0.0670458	0.0168432
1	11484	0.0743099	0.0202521
1	11513	0.0941243	0.0218575
1	11519	0.266496	0.0123313
1	11531	0.0629756	0.0178279
1	11539	0.116382	0.022861
1	11544	0.0879121	0.0189724
1	11548	0.068918	0.0191721
1	11567	0.1011	0.0234357
1	11592	0.0881338	0.0180473
1	11593	0.301865	0.0122185
1	11612	0.083228	0.0141945
1	11617	0.0629281	0.0155046
1	11636	0.0887011	0.025755
1	11666	0.0838206	0.0168467
1	11700	0.0909348	0.0189069
1	11704	0.0595435	0.0174922
1	11715	0.0751648	0.0213659
1	11716	0.0814175	0.0186611
1	11748	0.0613179	0.0158189
1	11754	0.0929465	0.0281056
1	11760	0.180205	0.0158548
1	11789	0.0570191	0.0167372
1	11843	0.15023	0.0166669
1	11846	0.0729375	0.0218835
1	11849	0.107785	0.0276138
1	11850	0.0731333	0.0153665
1	11851	0.215328	0.010702
1	11861	0.0801037	0.0241462
1	11862	0.0684944	0.0142215
1	11863	0.153586	0.022271
1	11878	0.171282	0.0159112
1	11887	0.294523	0.0136554
1	11923	0.0515584	0.012815
1	11947	0.0905511	0.0177146
1	11950	0.0745219	0.0142213
1	11955	0.0787291	0.0226167
1	11989	0.0745289	0.0212988
1	12012	0.0630931	0.0147204
1	12022	0.16487	0.0161687
1	12031	0.0851677	0.0201698
1	12034	0.0715535	0.021662
1	12055	0.049936	0.0132036
1	12092	0.206829	0.0547106
1	12121	0.0950746	0.023722
1	12122	0.145002	0.0253153
1	12131	0.0679575	0.019903
1	12138	0.093057	0.0154499
1	12145	0.0752651	0.0223402
1	12165	0.0750008	0.0204595
1	12170	0.05611	0.0166157
1	12203	0.0846584	0.0154226
1	12264	0.0567715	0.0154166
1	12268	0.114501	0.022517
1	12283	0.0971959	0.0236517
1	12316	0.121032	0.0178703
1	12346	0.0788947	0.0219746
1	12358	0.174572	0.018011
1	12364	0.0939088	0.0250886
1	12365	0.0830641	0.0206622
1	12376	0.057148	0.016514
1	12381	0.076061	0.0173233
1	12383	0.104207	0.0195366
1	12392	0.0573282	0.0162075
1	12408	0.0614327	0.0129465
1	12437	0.0939233	0.0271853
1	12442	0.176171	0.0405057
1	12473	0.0814089	0.0197962
1	12517	0.0845387	0.025
1	12519	0.0969139	0.0226972
1	12563	0.282144	0.0110736
1	12568	0.129331	0.0385448
1	12577	0.0599786	0.0158164
1	12585	0.11242	0.0304874
1	12603	0.0714665	0.0212703
1	12615	0.12155	0.0290417
1	12630	0.153119	0.022483
1	12636	0.278636	0.0108022
1	12642	0.171736	0.0141512
1	12648	0.0711552	0.0210431
1	12656	0.0663013	0.0197405
1	12669	0.0851966	0.0252507
1	12717	0.0632812	0.0160897
1	12718	0.132533	0.0180614
1	12722	0.301408	0.0146998
1	12729	0.0565955	0.0137858
1	12741	0.0864265	0.0241855
1	12756	0.0689036	0.0201407
1	12757	0.0733213	0.0220365
1	12765	0.143947	0.0279139
1	12766	0.117672	0.0319235
1	12784	0.072274	0.0212764
1	12789	0.0872364	0.02274
1	12795	0.149731	0.0252203
1	12804	0.136371	0.0380905
1	12807	0.103454	0.0310087
1	12833	0.231869	0.0146509
1	12874	0.0915518	0.0195024
1	12895	0.0710037	0.0204626
1	12900	0.15086	0.0217074
1	12912	0.0939225	0.0196106
1	12941	0.0643801	0.0154491
1	12957	0.0617124	0.0151404
1	12989	0.135914	0.0165669
1	13000	0.0899539	0.0223792
1	13027	0.0744947	0.0195929
1	13038	0.0647373	0.0157781
1	13056	0.110369	0.0296967
1	13063	0.0901096	0.0258531
1	13083	0.230633	0.0284718
1	13088	0.292765	0.0120372
1	13112	0.0923203	0.0179218
1	13143	0.098325	0.0199347
1	13156	0.128768	0.0202679
1	13193	0.151255	0.0253852
1	13195	0.149034	0.0207692
1	13219	0.099181	0.0232092
1	13233	0.093696	0.027256
1	13240	0.265742	0.0125985
1	13273	0.0925196	0.0206407
1	13279	0.0549803	0.0161285
1	13281	0.068318	0.0186696
1	13290	0.0869831	0.0213222
1	13295	0.0822377	0.0243526
1	13299	0.0787188	0.0226811
1	13311	0.0802884	0.0149433
1	13314	0.109294	0.0272776
1	13322	0.0707002	0.0205643
1	13324	0.07652	0.021916
1	13332	0.0720934	0.0180246
1	13335	0.0781866	0.0170055
1	13344	0.0941669	0.0283056
1	13355	0.0976065	0.0282528
1	13367	0.0884415	0.0247131
1	13370	0.0781737	0.0223163
1	13384	0.243946	0.0111091
1	13385	0.109719	0.0236161
1	13402	0.0960334	0.0256018
1	13435	0.151258	0.0189092
1	13445	0.0647645	0.0127104
1	13452	0.106632	0.0135883
1	13453	0.114099	0.0336951
1	13525	0.105791	0.0307432
1	13538	0.101251	0.0160903
1	13545	0.110458	0.0259506
1	13550	0.0516777	0.0153777
1	13556	0.0600275	0.0148882
1	13563	0.071543	0.0154314
1	13568	0.0697714	0.0179869
1	13578	0.141121	0.0400128
1	13580	0.210201	0.0120245
1	13592	0.263631	0.0146825
1	13623	0.128184	0.0358889
1	13626	0.0766669	0.0193892
1	13634	0.111876	0.0233122
1	13639	0.266041	0.0121831
1	13662	0.115857	0.0248734
1	13677	0.258219	0.0201338
1	13685	0.0763663	0.0151907
1	13721	0.0579357	0.0175297
1	13730	0.0871237	0.0260704
1	13733	0.147499	0.0378429
1	13741	0.0600534	0.0172106
1	13751	0.0777602	0.0189765
1	13753	0.0851196	0.0173861
1	13756	0.0806004	0.0209915
1	13771	0.0505991	0.0151198
1	13778	0.151537	0.0136568
1	13811	0.254371	0.0251152
1	13818	0.127445	0.0217988
1	13833	0.0965926	0.0239753
1	13834	0.0861614	0.019973
1	13837	0.0968125	0.022019
1	13849	0.0653849	0.0192304
1	13850	0.0715017	0.0176741
1	13858	0.0993113	0.0247693
1	13869	0.226206	0.0118107
1	13873	0.0847984	0.0194777
1	13900	0.191405	0.0334826
1	13904	0.0806947	0.0241639
1	13908	0.0971914	0.0278185
1	13915	0.0690428	0.0160976
1	13917	0.107761	0.0303946
1	13947	0.0713487	0.0167573
1	13983	0.119043	0.0206412
1	13985	0.162697	0.022038
1	13991	0.0653225	0.0186845
1	14006	0.0782348	0.0186452
1	14035	0.278694	0.0151529
1	14037	0.0716616	0.0192939
1	14056	0.101953	0.0188494
1	14057	0.0864584	0.025765
1	14068	0.102648	0.0310516
1	14076	0.299836	0.0151325
1	14092	0.0714152	0.0214202
1	14093	0.0931642	0.0204599
1	14111	0.0675375	0.0122142
1	14123	0.0883148	0.0210312
1	14144	0.0750823	0.0194775
1	14155	0.101497	0.0186751
1	14164	0.164745	0.0244598
1	14166	0.0774461	0.017007
1	14169	0.081478	0.0217155
1	14175	0.0793255	0.0190837
1	14193	0.0825032	0.0160197
1	14196	0.053555	0.0153801
1	14221	0.103514	0.0270205
1	14255	0.221631	0.010836
1	14274	0.075225	0.0172077
1	14275	0.063496	0.0156306
1	14276	0.116827	0.0155816
1	14278	0.0747309	0.0156753
1	14280	0.0753885	0.02277
1	14287	0.0920292	0.026252
1	14293	0.108357	0.0282039
1	14305	0.0937604	0.021524
1	14337	0.123457	0.0295042
1	14339	0.059941	0.0178774
1	14352	0.0732424	0.0219478
1	14391	0.0975514	0.0250291
1	14404	0.125148	0.0226934
1	14421	0.121542	0.031493
1	14422	0.0763653	0.0217547
1	14426	0.243069	0.0106317
1	14434	0.0600116	0.0146148
1	14450	0.0698248	0.0199571
1	14457	0.125532	0.0187191
1	14478	0.0886689	0.0151368
1	14489	0.0696609	0.0208139
1	14511	0.0786519	0.0234859
1	14518	0.077892	0.020546
1	14541	0.0699687	0.0209356
1	14623	0.0909688	0.0174609
1	14624	0.0795021	0.0240805
1	14639	0.0769941	0.0213737
1	14660	0.0928076	0.017989
1	14668	0.270894	0.0174671
1	14694	0.0984899	0.0266192
1	14698	0.0848777	0.0189945
1	14711	0.0678357	0.0145465
1	14717	0.0909858	0.0249773
1	14727	0.060213	0.0179745
1	14738	0.0918888	0.0267414
1	14785	0.256506	0.0130302
1	14792	0.153229	0.0222679
1	14798	0.0737975	0.0218476
1	14807	0.127668	0.0126794
1	14814	0.132201	0.0295822
1	14815	0.275078	0.011051
1	14828	0.271574	0.0111983
1	14836	0.0764882	0.0205206
1	14846	0.0741109	0.014363
1	14850	0.126499	0.028689
1	14864	0.0830609	0.0206898
1	14866	0.0545978	0.0163532
1	14941	0.0747598	0.0200167
1	14945	0.143682	0.0424924
1	14946	0.117363	0.019806
1	14956	0.202967	0.0160035
1	14959	0.104437	0.0253858
1	14961	0.0955436	0.0263062
1	14977	0.0655282	0.0144941
1	14978	0.206337	0.0494709
1	14990	0.1318	0.0120229
1	14996	0.0574453	0.0150157
1	14997	0.0692368	0.0191168
1	15023	0.0901512	0.0188447
1	15037	0.0705465	0.0210934
1	15070	0.0886758	0.023893
1	15088	0.0866775	0.0166998
1	15090	0.0932437	0.0278436
1	15098	0.0880679	0.0199143
1	15100	0.0826832	0.0202425
1	15123	0.211137	0.012897
1	15154	0.202145	0.014217
1	15228	0.121624	0.0209501
1	15242	0.0854015	0.0157726
1	15305	0.118882	0.0246709
1	15313	0.084675	0.0231123
1	15325	0.138998	0.0189336
1	15335	0.140985	0.0145038
1	15350	0.0916229	0.0251747
1	15366	0.121425	0.0235018
1	15374	0.0812842	0.0246097
1	15384	0.0666346	0.0200413
1	15397	0.0777781	0.0224363
1	15418	0.0827594	0.0158985
1	15433	0.0931733	0.0215288
1	15434	0.0715856	0.0171722
1	15438	0.134713	0.0208803
1	15453	0.0820835	0.0167495
1	15454	0.140237	0.0207555
1	15470	0.0878797	0.0261824
1	15478	0.141393	0.0130605
1	15481	0.071253	0.016541
1	15484	0.118477	0.0296502
1	15508	0.099914	0.0189539
1	15517	0.0742742	0.0221126
1	15518	0.112664	0.0171163
1	15526	0.0576842	0.0168232
1	15527	0.102771	0.029468
1	15529	0.101709	0.016021
1	15540	0.0894792	0.0266115
1	15545	0.0462173	0.0134396
1	15560	0.099158	0.0282663
1	15574	0.078942	0.0175248
1	15593	0.0745486	0.0178184
1	15606	0.0861512	0.0204254
1	15608	0.156204	0.0234637
1	15611	0.159802	0.0369421
1	15614	0.214343	0.00970421
1	15651	0.104887	0.024124
1	15668	0.301734	0.0110539
1	15671	0.0970087	0.0270623
1	15679	0.0657843	0.0163172
1	15681	0.112323	0.0266859
1	15686	0.269972	0.0120105
1	15691	0.0833058	0.0152285
1	15694	0.16362	0.0218319
1	15708	0.111921	0.0266053
1	15710	0.0879769	0.0245154
1	15717	0.0642083	0.017569
1	15730	0.0673037	0.0157833
1	15789	0.168699	0.0217601
1	15791	0.0621261	0.0130804
1	15797	0.231772	0.0100016
1	15800	0.0589668	0.0177285
1	15828	0.0875688	0.0194956
1	15832	0.060338	0.0156261
1	15838	0.275134	0.0199556
1	15855	0.113915	0.0276861
1	15876	0.0944828	0.0279766
1	15885	0.0978743	0.0199049
1	15901	0.136711	0.0332205
1	15910	0.0712567	0.0199489
1	15912	0.140313	0.0189869
1	15956	0.0714307	0.0157583
1	15958	0.101898	0.020801
1	15970	0.1318	0.0254161
1	15983	0.0687492	0.0151072
1	15996	0.161812	0.0232478
1	16021	0.107956	0.0219257
1	16023	0.107188	0.027322
1	16051	0.0892856	0.0256995
1	16072	0.0688685	0.018531
1	16093	0.0901329	0.0242733
1	16117	0.288844	0.017826
1	16119	0.0713972	0.0191318
1	16137	0.0812424	0.018863
1	16139	0.068727	0.0197683
1	16142	0.0787075	0.0136293
1	16187	0.0844238	0.0228237
1	16191	0.243132	0.0121697
1	16200	0.119104	0.0334045
1	16201	0.100228	0.0245982
1	16204	0.0707709	0.0129871
1	16211	0.168452	0.0122818
1	16218	0.0862967	0.015876
1	16257	0.0721005	0.0208992
1	16270	0.284531	0.0122955
1	16280	0.0931771	0.0250757
1	16288	0.0884559	0.0224221
1	16289	0.0677629	0.0205101
1	16290	0.11264	0.030808
1	16296	0.0687041	0.0189534
1	16297	0.097001	0.0263602
1	16298	0.144613	0.0293785
1	16310	0.0948493	0.0246658
1	16326	0.11669	0.0172861
1	16333	0.0812258	0.0211017
1	16344	0.0741929	0.0165829
1	16351	0.100168	0.0228681
1	16364	0.0704794	0.0161917
1	16369	0.0759416	0.0160532
1	16375	0.0782715	0.0184117
1	16400	0.0765995	0.0151079
1	16408	0.0768944	0.021133
1	16424	0.114025	0.0281743
1	16426	0.0790538	0.0236218
1	16429	0.0740158	0.0184898
1	16458	0.0744398	0.0204237
1	16463	0.0689333	0.0161978
1	16478	0.085663	0.0220597
1	16492	0.174342	0.0214976
1	16500	0.189315	0.0213175
1	16506	0.132048	0.0271827
1	16520	0.0505574	0.0148997
1	16521	0.0500747	0.0142989
1	16576	0.0775436	0.0219067
1	16589	0.0809814	0.0219357
1	16597	0.157147	0.0191536
1	16599	0.0956474	0.0159116
1	16617	0.0505066	0.0123522
1	16627	0.078089	0.0230808
1	16632	0.0782082	0.0150018
1	16680	0.061472	0.0128972
1	16682	0.0746156	0.0165499
1	16691	0.170986	0.0446129
1	16704	0.106005	0.0212158
1	16726	0.0816833	0.0247385
1	16738	0.0719606	0.0183542
1	16740	0.0639284	0.0139273
1	16741	0.0766847	0.0170667
1	16743	0.0515593	0.0134472
1	16758	0.0618881	0.0172463
1	16881	0.130566	0.0164479
1	16894	0.0776186	0.0193865
1	16954	0.0783188	0.0179296
1	16982	0.0775187	0.0200359
1	16989	0.10907	0.0290583
1	16993	0.0791273	0.0194257
1	17006	0.171911	0.0177264
1	17044	0.0941405	0.0228689
1	17072	0.0493774	0.0135079
1	17076	0.078862	0.0142112
1	17094	0.0917695	0.023712
1	17095	0.261292	0.0131488
1	17104	0.129157	0.0292396
1	17107	0.0739602	0.0212409
1	17110	0.112925	0.0261946
1	17124	0.0684636	0.0158409
1	17133	0.0880199	0.02187
1	17140	0.202687	0.0305335
1	17154	0.126261	0.0248226
1	17194	0.0776821	0.0178739
1	17210	0.0643998	0.0144332
1	17216	0.231523	0.0509058
1	17229	0.0726548	0.0187071
1	17240	0.0723619	0.0211024
1	17246	0.0945104	0.0185543
1	17259	0.0739693	0.0167117
1	17261	0.237303	0.00986846
1	17265	0.070709	0.0168552
1	17273	0.123776	0.0237192
1	17289	0.0765904	0.0202
1	17307	0.0711806	0.0155561
1	17321	0.0958564	0.0261537
1	17325	0.0969657	0.0179363
1	17326	0.0678478	0.0191319
1	17327	0.0829374	0.0226044
1	17334	0.123495	0.0199105
1	17341	0.0839974	0.0170998
1	17357	0.0901264	0.0200605
1	17388	0.0756185	0.0157489
1	17389	0.19815	0.0149436
1	17405	0.0806325	0.0236935
1	17419	0.233478	0.0116456
1	17438	0.0800082	0.0194432
1	17470	0.152399	0.0170064
1	17471	0.06254	0.0181871
1	17476	0.139593	0.0348709
1	17483	0.11624	0.0141343
1	17489	0.0641501	0.0186533
1	17500	0.103525	0.0267005
1	17506	0.0705367	0.0182477
1	17517	0.0882899	0.0190551
1	17580	0.306257	0.012142
1	17586	0.110403	0.0297151
1	17612	0.0513062	0.0136091
1	17618	0.276068	0.0135819
1	17624	0.121835	0.025767
1	17653	0.0800943	0.0167615
1	17654	0.0662496	0.0153543
1	17658	0.0642786	0.0190566
1	17660	0.112515	0.0270638
1	17679	0.0862093	0.0222157
1	17686	0.293923	0.0162818
1	17700	0.121644	0.0195364
1	17734	0.124253	0.0298519
1	17738	0.0755626	0.0214284
1	17773	0.0837731	0.0232298
1	17788	0.118726	0.0261504
1	17793	0.142402	0.013714
1	17796	0.0801375	0.0239352
1	17798	0.0701676	0.0193381
1	17799	0.0781984	0.0202622
1	17804	0.0786087	0.0211176
1	17812	0.117735	0.0324425
1	17813	0.0668949	0.0168376
1	17817	0.105834	0.0255232
1	17818	0.0892425	0.0225323
1	17822	0.0617032	0.0179872
1	17842	0.128025	0.0241355
1	17843	0.0490093	0.0137375
1	17909	0.0883579	0.0248625
1	17911	0.128878	0.0209864
1	17914	0.143482	0.0410402
1	17915	0.0888627	0.0177587
1	17919	0.107123	0.0279808
1	17940	0.113999	0.0223027
1	17976	0.126899	0.0187585
1	17980	0.0659292	0.0193865
1	18000	0.17128	0.0420623
1	18001	0.102799	0.0161203
1	18003	0.0806108	0.0227613
1	18010	0.0690557	0.0168633
1	18011	0.0678729	0.0201828
1	18022	0.094619	0.0258927
1	18025	0.111324	0.0310868
1	18030	0.0718093	0.0175002
1	18031	0.0537473	0.0160457
1	18032	0.122367	0.0251447
1	18040	0.0955725	0.0176859
1	18046	0.124171	0.022824
1	18060	0.0636383	0.0149729
1	18063	0.249871	0.0140723
1	18071	0.289762	0.032302
1	18075	0.0933493	0.0265311
1	18089	0.0816081	0.019899
1	18095	0.0598136	0.0173069
1	18103	0.0988442	0.0211514
1	18126	0.129064	0.0235977
1	18131	0.144078	0.0379817
1	18163	0.0708176	0.0193715
1	18166	0.0927946	0.0253215
1	18171	0.0652134	0.0168912
1	18177	0.147089	0.0193319
1	18178	0.109799	0.0283918
1	18183	0.15811	0.0338965
1	18196	0.121291	0.0282182
1	18201	0.0704152	0.0198124
1	18211	0.0652212	0.0149089
1	18246	0.308648	0.0116215
1	18254	0.118228	0.0196536
1	18279	0.0985342	0.0186632
1	18294	0.0709143	0.0207032
1	18295	0.125568	0.0182869
1	18311	0.280342	0.0171788
1	18328	0.108085	0.018928
1	18336	0.0626868	0.0188132
1	18344	0.125801	0.0274312
1	18351	0.0802621	0.0233146
1	18352	0.0838159	0.0230985
1	18369	0.0885656	0.017774
1	18373	0.0852875	0.0179657
1	18391	0.053116	0.0157551
1	18395	0.0756764	0.0164049
1	18411	0.157105	0.0338301
1	18414	0.0729899	0.0218331
1	18423	0.0655477	0.0137159
1	18424	0.0940013	0.0230029
1	18426	0.0725509	0.0162619
1	18457	0.076717	0.0189664
1	18458	0.0617287	0.0182972
1	18461	0.140171	0.0197699
1	18477	0.120769	0.0217781
1	18483	0.176111	0.0129421
1	18486	0.310852	0.0132567
1	18488	0.0576952	0.0150164
1	18495	0.112067	0.0291925
1	18500	0.167858	0.0219188
1	18504	0.119248	0.0109722
1	18526	0.146836	0.0402811
1	18535	0.0599468	0.0166034
1	18537	0.178738	0.0133185
1	18538	0.202816	0.0111913
1	18541	0.0649745	0.0196213
1	18544	0.0846417	0.0219458
1	18545	0.0850973	0.0209051
1	18562	0.105089	0.0316012
1	18565	0.0933722	0.0237434
1	18622	0.166843	0.0292818
1	18625	0.0835553	0.0250329
1	18627	0.114707	0.0345662
1	18654	0.101732	0.0174686
1	18670	0.0627577	0.0190052
1	18675	0.106015	0.0274033
1	18680	0.066368	0.0193527
1	18689	0.0784742	0.017553
1	18698	0.0835332	0.0223731
1	18736	0.0730642	0.0212238
1	18747	0.125417	0.029054
1	18750	0.06568	0.019175
1	18761	0.0811667	0.0155974
1	18767	0.089215	0.0193388
1	18773	0.158015	0.01619
1	18782	0.0670089	0.0197027
1	18792	0.073103	0.0119825
1	18808	0.0817231	0.0201573
1	18809	0.0786103	0.0216024
1	18814	0.0902391	0.0267185
1	18837	0.291381	0.0195083
1	18843	0.0524477	0.0125481
1	18851	0.0807472	0.0208008
1	18858	0.104191	0.0234062
1	18869	0.0688562	0.0197358
1	18872	0.104109	0.0209474
1	18874	0.0815963	0.0194786
1	18891	0.115391	0.018227
1	18910	0.0961344	0.0283343
1	18931	0.116669	0.0217187
1	18949	0.0851087	0.024107
1	18964	0.0968613	0.0171972
1	18981	0.104442	0.0298872
1	18990	0.0871291	0.0232033
1	19001	0.136937	0.0343862
1	19021	0.0861468	0.0187687
1	19049	0.169742	0.0208463
1	19056	0.0729574	0.0185072
1	19100	0.156179	0.0355169
1	19101	0.0835152	0.018918
1	19122	0.0942065	0.0230702
1	19143	0.0730514	0.0191943
1	19152	0.0746653	0.0179814
1	19158	0.074273	0.0179377
1	19162	0.0556865	0.012658
1	19180	0.0853708	0.0229813
1	19187	0.0887869	0.025431
1	19196	0.0754488	0.020038
1	19199	0.0799553	0.0158108
1	19212	0.0831348	0.0156376
1	19223	0.0843101	0.0255085
1	19264	0.127786	0.0378217
1	19277	0.101512	0.0286549
1	19292	0.0569686	0.0151277
1	19298	0.0577325	0.0174437
1	19311	0.0741159	0.0178734
1	19320	0.0655176	0.014502
1	19331	0.0946618	0.020813
1	19351	0.0714125	0.018464
1	19387	0.117612	0.0322664
1	19389	0.205699	0.0114886
1	19392	0.0690071	0.0190041
1	19402	0.0651726	0.0162812
1	19411	0.0767278	0.0182475
1	19425	0.0714315	0.0180545
1	19428	0.0926552	0.0271436
1	19450	0.086646	0.0233983
1	19451	0.175951	0.0133753
1	19466	0.211228	0.0392552
1	19467	0.0870187	0.0257742
1	19501	0.0870904	0.0245899
1	19509	0.0881576	0.0245034
1	19525	0.0814328	0.0210061
1	19543	0.0917377	0.0195404
1	19557	0.0691519	0.0201358
1	19564	0.0566118	0.0165524
1	19575	0.0935348	0.0234397
1	19607	0.112264	0.0161469
1	19609	0.0888371	0.0230587
1	19613	0.0675101	0.0186979
1	19616	0.0735751	0.0208823
1	19617	0.0678887	0.0132138
1	19628	0.0949795	0.0266811
1	19631	0.0910245	0.0218114
1	19646	0.0732393	0.0216617
1	19660	0.0662404	0.0189478
1	19681	0.101011	0.0103547
1	19684	0.0516946	0.0150603
1	19685	0.074573	0.0196444
1	19696	0.0920595	0.0220483
1	19700	0.11052	0.0318738
1	19701	0.0632351	0.0168852
1	19719	0.0892413	0.0175253
1	19731	0.0945524	0.0215726
1	19781	0.109133	0.0227374
1	19799	0.0948397	0.0205577
1	19815	0.0951123	0.0149253
1	19845	0.0597553	0.0165816
1	19853	0.161918	0.0229585
1	19875	0.13809	0.021565
1	19878	0.12076	0.0222201
1	19891	0.0796533	0.0217575
1	19894	0.0840791	0.0208232
1	19895	0.0743808	0.0186948
1	19913	0.126493	0.0311714
1	19919	0.0684416	0.0164502
1	19952	0.0758151	0.0197502
1	19995	0.106127	0.0244492
1	20000	0.0930161	0.0230736
1	20003	0.101869	0.0220068
1	20037	0.0738837	0.0207347
1	20042	0.209806	0.0200279
1	20065	0.0643297	0.0192969
1	20069	0.102666	0.0279804
1	20085	0.0873915	0.0216229
1	20091	0.110116	0.03218
1	20125	0.0744121	0.0165994
1	20142	0.144471	0.0278486
1	20148	0.10753	0.0278539
1	20149	0.268576	0.0440818
1	20177	0.10389	0.0219619
1	20186	0.0743087	0.0178159
1	20187	0.0841656	0.022217
1	20198	0.0720755	0.0197914
1	20216	0.084635	0.021876
1	20217	0.0919315	0.0197343
1	20228	0.127299	0.032361
1	20238	0.136538	0.0347852
1	20244	0.0763151	0.0223142
1	20253	0.0669618	0.013277
1	20258	0.072464	0.0156545
1	20263	0.0590709	0.0165461
1	20273	0.204861	0.0109031
1	20277	0.0732623	0.0202258
1	20289	0.104684	0.0200953
1	20300	0.0710649	0.0181282
1	20310	0.111992	0.0207701
1	20321	0.0696196	0.0208926
1	20332	0.0686211	0.0145179
1	20338	0.136169	0.0243525
1	20379	0.0871509	0.0259122
1	20389	0.10881	0.0253985
1	20393	0.108156	0.0303286
1	20399	0.0495734	0.0116391
1	20402	0.0621339	0.0144722
1	20417	0.0822758	0.017997
1	20425	0.0671927	0.0191386
1	20432	0.0874567	0.0245495
1	20438	0.101279	0.0135056
1	20440	0.0789816	0.0231571
1	20453	0.163687	0.00988025
1	20472	0.0743934	0.0193781
1	20484	0.107898	0.0317438
1	20523	0.0780497	0.019103
1	20532	0.264673	0.0119148
1	20551	0.119563	0.0297936
1	20557	0.0999966	0.0203188
1	20564	0.0549713	0.0158128
1	20576	0.151873	0.0196836
1	20585	0.0754238	0.0214504
1	20592	0.30174	0.0121616
1	20597	0.057493	0.016684
1	20612	0.108541	0.0211617
1	20628	0.107139	0.0172504
1	20648	0.0629285	0.0168676
1	20654	0.0761111	0.0205004
1	20661	0.120717	0.0208863
1	20674	0.100537	0.0271221
1	20695	0.107893	0.0323261
1	20702	0.0741662	0.0159221
1	20707	0.30284	0.0132312
1	20743	0.0976002	0.025697
1	20754	0.0797162	0.0174913
1	20759	0.11051	0.0279642
1	20762	0.147257	0.0218036
1	20772	0.0678779	0.0172262
1	20773	0.0983629	0.0235146
1	20781	0.084189	0.0188039
1	20792	0.065623	0.019759
1	20793	0.0711518	0.0161601
1	20801	0.197883	0.0152235
1	20809	0.266503	0.0145546
1	20811	0.0588564	0.0174126
1	20812	0.0926917	0.0156949
1	20814	0.0625796	0.0180147
1	20817	0.057887	0.0143122
1	20830	0.059357	0.0171295
1	20831	0.0949393	0.0254905
1	20842	0.0815235	0.0216681
1	20851	0.130367	0.028689
1	20863	0.0758997	0.0224081
1	20879	0.308866	0.0153217
1	20930	0.0571888	0.0168588
1	20942	0.104642	0.0183842
1	20944	0.0923658	0.0238357
1	21004	0.100785	0.0209018
1	21010	0.066151	0.0147637
1	21012	0.119595	0.0281424
1	21024	0.09354	0.0220535
1	21042	0.0787592	0.0222414
1	21047	0.206898	0.0120625
1	21064	0.14434	0.01395
1	21070	0.0741639	0.0199384
1	21101	0.0754618	0.0158218
1	21107	0.0612335	0.0156586
1	21113	0.0675829	0.0148552
1	21119	0.107506	0.0252882
1	21129	0.264357	0.0102181
1	21152	0.146332	0.0167141
1	21155	0.0595397	0.0166052
1	21160	0.0794784	0.0162512
1	21173	0.0494021	0.0148569
1	21175	0.146594	0.0148301
1	21178	0.0857569	0.0194293
1	21191	0.26426	0.0229268
1	21198	0.0773907	0.0226884
1	21210	0.261895	0.0327492
1	21234	0.277221	0.0119426
1	21250	0.150582	0.0353147
1	21284	0.0806005	0.023267
1	21291	0.0803473	0.0163712
1	21316	0.0732075	0.0215798
1	21324	0.0927443	0.0276207
1	21330	0.10993	0.024763
1	21344	0.0731062	0.0217467
1	21346	0.0891586	0.0255856
1	21352	0.0686579	0.0190822
1	21357	0.0758715	0.0201387
1	21367	0.176845	0.0183802
1	21390	0.0609925	0.0174902
1	21434	0.0786369	0.0194572
1	21440	0.0893288	0.0225624
1	21441	0.0880638	0.0246021
1	21466	0.0789395	0.0189013
1	21469	0.0745174	0.0154491
1	21494	0.0812774	0.0185334
1	21511	0.0707797	0.0207945
1	21519	0.136799	0.0316859
1	21527	0.0806132	0.0228112
1	21563	0.24567	0.0133409
1	21568	0.0734001	0.0193148
1	21582	0.0851727	0.0234527
1	21594	0.0675966	0.0194304
1	21606	0.070702	0.016981
1	21639	0.220712	0.0217981
1	21643	0.0884922	0.0264362
1	21651	0.104284	0.0179679
1	21661	0.112889	0.0272536
1	21669	0.0908588	0.0203252
1	21670	0.0660193	0.0179579
1	21697	0.123866	0.0306425
1	21698	0.209369	0.01317
1	21702	0.0833826	0.0204925
1	21712	0.107951	0.0202334
1	21720	0.0867395	0.0242368
1	21721	0.0714358	0.0186216
1	21729	0.0922635	0.0232168
1	21747	0.163019	0.0222053
1	21749	0.128642	0.0281193
1	21750	0.0963647	0.0226494
1	21763	0.0742842	0.0208382
1	21776	0.089594	0.011329
1	21780	0.0774367	0.0211096
1	21784	0.0941484	0.0234022
1	21797	0.112359	0.021286
1	21802	0.0787595	0.0201121
1	21805	0.159427	0.0102749
1	21839	0.242335	0.00950179
1	21840	0.197776	0.0129917
1	21851	0.095291	0.0262278
1	21862	0.0524426	0.0149963
1	21863	0.0618105	0.0180966
1	21891	0.207872	0.0223449
1	21892	0.0641037	0.0136656
1	21901	0.0900896	0.0256494
1	21918	0.0863283	0.0166108
1	21919	0.0519898	0.0145049
1	21921	0.0796402	0.0164286
1	21954	0.0953291	0.0264041
1	21998	0.0888082	0.0170465
1	22021	0.0685299	0.0159359
1	22023	0.0859159	0.0213466
1	22024	0.064846	0.0152913
1	22039	0.0631618	0.0161705
1	22043	0.0796483	0.0179724
1	22064	0.0817057	0.0184676
1	22087	0.0639318	0.0158923
1	22089	0.092982	0.0252856
1	22091	0.0723388	0.01297
1	22153	0.0955133	0.0209721
1	22156	0.0880499	0.0188793
1	22184	0.0987355	0.0246703
1	22189	0.09591	0.0252457
1	22196	0.0567325	0.0147844
1	22224	0.0849008	0.0195968
1	22233	0.126295	0.0135626
1	22254	0.0637589	0.0159225
1	22267	0.120725	0.0277846
1	22277	0.0982691	0.0241044
1	22293	0.0486269	0.011823
1	22298	0.0826831	0.0192352
1	22316	0.0836112	0.025014
1	22319	0.283572	0.0133267
1	22329	0.0623387	0.0156601
1	22335	0.0808295	0.018521
1	22337	0.0732235	0.015958
1	22344	0.0830492	0.0201689
1	22348	0.0645004	0.0173963
1	22351	0.100876	0.0290785
1	22353	0.0872692	0.02019
1	22358	0.0604164	0.0177304
1	22373	0.102565	0.0188346
1	22377	0.141496	0.0152778
1	22380	0.0588243	0.0168005
1	22398	0.0934812	0.0228344
1	22411	0.0872052	0.0199643
1	22451	0.110121	0.0274609
1	22454	0.0674828	0.017528
1	22458	0.124191	0.035784
1	22471	0.096967	0.0210826
1	22480	0.0680515	0.0135006
1	22494	0.0676869	0.0176282
1	22505	0.0875013	0.0170317
1	22512	0.0890337	0.0247043
1	22522	0.0673331	0.0183254
1	22527	0.105185	0.028027
1	22556	0.127963	0.0265821
1	22557	0.140142	0.0257369
1	22582	0.072085	0.0215266
1	22588	0.102564	0.0200238
1	22595	0.0778074	0.0221482
1	22633	0.105506	0.0278254
1	22635	0.0614068	0.0146852
1	22652	0.0918282	0.0244593
1	22681	0.0719296	0.0192279
1	22689	0.0519347	0.0149612
1	22712	0.160743	0.0368212
1	22714	0.136947	0.0373418
1	22718	0.101523	0.0175711
1	22726	0.0587979	0.0173035
1	22731	0.111051	0.0324066
1	22742	0.279265	0.015065
1	22762	0.0572213	0.0168542
1	22776	0.0821867	0.0243898
1	22792	0.295848	0.0145395
1	22805	0.117258	0.0276358
1	22812	0.105895	0.0317225
1	22817	0.0662923	0.0166122
1	22819	0.0974828	0.0201752
1	22832	0.0992853	0.0215589
1	22837	0.0524024	0.0133406
1	22846	0.0634699	0.0164925
1	22897	0.0645042	0.0192651
1	22901	0.109059	0.0315085
1	22906	0.0839332	0.0200439
1	22921	0.073766	0.0180165
1	22922	0.0876276	0.0225204
1	22928	0.0462276	0.0137234
1	22940	0.0770934	0.0207147
1	22949	0.063922	0.0163832
1	22956	0.0989037	0.0211456
1	22985	0.0812685	0.0225614
1	23017	0.0727618	0.0205408
1	23042	0.0491976	0.0118584
1	23060	0.0780092	0.0153534
1	23071	0.0620787	0.0174441
1	23086	0.134519	0.0335896
1	23090	0.0458193	0.013059
1	23091	0.101888	0.0181309
1	23096	0.0726224	0.0190036
1	23108	0.107363	0.0290374
1	23119	0.104	0.0202605
1	23134	0.190707	0.0294537
1	23135	0.0844839	0.0234364
1	23149	0.115389	0.0256991
1	23153	0.0921381	0.0240867
1	23160	0.0735866	0.0210627
1	23164	0.106462	0.0209036
1	23165	0.091284	0.0201461
1	23181	0.0636804	0.0179034
1	23186	0.0876008	0.0196157
1	23209	0.0854815	0.0209105
1	23245	0.0764981	0.0170866
1	23274	0.130706	0.017969
1	23279	0.275525	0.0158631
1	23290	0.137241	0.0405654
1	23299	0.111401	0.0192218
1	23306	0.0655877	0.018883
1	23315	0.161747	0.0219743
1	23323	0.149217	0.00966454
1	23334	0.080587	0.0207112
1	23346	0.381097	0.0113821
1	23366	0.0678423	0.0183873
1	23369	0.131631	0.035164
1	23383	0.103969	0.0274691
1	23395	0.0525014	0.0133347
1	23399	0.0595131	0.0150991
1	23407	0.251566	0.0130994
1	23458	0.149023	0.0198951
1	23462	0.0757041	0.0183854
1	23475	0.084623	0.0243443
1	23480	0.0945469	0.0217111
1	23507	0.119779	0.0170937
1	23541	0.103789	0.0212876
1	23549	0.0519076	0.0153873
1	23573	0.0693003	0.0207625
1	23593	0.204065	0.0510376
1	23602	0.0769936	0.0180519
1	23609	0.169831	0.0216853
1	23619	0.0493358	0.0117447
1	23622	0.0639293	0.0161813
1	23651	0.117555	0.020323
1	23658	0.130643	0.0278167
1	23676	0.0707887	0.0209112
1	23689	0.124741	0.0162255
1	23715	0.092064	0.0222656
1	23747	0.134741	0.0179437
1	23755	0.106922	0.0168448
1	23769	0.121095	0.0198386
1	23799	0.0550332	0.0166284
1	23825	0.147659	0.0214222
1	23827	0.131926	0.0141318
1	23847	0.0456601	0.0135284
1	23888	0.0672152	0.0202026
1	23900	0.0987678	0.0238092
1	23935	0.0760098	0.0176469
1	23938	0.199112	0.0249832
1	23939	0.100375	0.0189746
1	23945	0.0977315	0.0193483
1	23949	0.0825529	0.019074
1	23953	0.0940631	0.0133572
1	23965	0.143819	0.0271091
1	23968	0.296006	0.0119151
1	23986	0.195898	0.0223586
1	23998	0.0715068	0.021372
1	24010	0.133702	0.0282454
1	24023	0.153833	0.0261523
1	24046	0.111839	0.0285656
1	24050	0.0816986	0.0169287
1	24060	0.117977	0.0241289
1	24064	0.0786033	0.0226217
1	24070	0.104075	0.0182439
1	24092	0.104622	0.0201443
1	24120	0.0725732	0.0161893
1	24142	0.0787149	0.0195843
1	24144	0.133833	0.0234971
1	24146	0.0794236	0.0227769
1	24148	0.09482	0.0249436
1	24153	0.099261	0.0234845
1	24173	0.0797778	0.0233201
1	24188	0.127348	0.0140445
1	24190	0.111703	0.027302
1	24252	0.0896579	0.0195944
1	24274	0.0979712	0.0279214
1	24285	0.106416	0.0274093
1	24286	0.0906338	0.018982
1	24288	0.06371	0.0174658
1	24305	0.0638999	0.0182928
1	24320	0.122455	0.0234531
1	24324	0.0790352	0.0193469
1	24325	0.0656596	0.0182361
1	24331	0.103004	0.0304939
1	24340	0.106616	0.0245876
1	24369	0.0538256	0.015218
1	24378	0.0695726	0.0190551
1	24394	0.0877405	0.0159549
1	24405	0.062516	0.0173775
1	24411	0.124786	0.0318785
1	24420	0.0584408	0.0171935
1	24424	0.11295	0.0269563
1	24426	0.167843	0.0138335
1	24427	0.0742847	0.0179643
1	24447	0.100492	0.0253324
1	24472	0.0811895	0.0198963
1	24478	0.0497161	0.014823
1	24484	0.127864	0.0232551
1	24491	0.0854668	0.0227148
1	24525	0.142522	0.0358317
1	24529	0.131392	0.0263146
1	24536	0.1434	0.0418018
1	24540	0.225442	0.0186882
1	24560	0.101343	0.0303048
1	24567	0.106706	0.0269092
1	24592	0.0598068	0.0161137
1	24596	0.0870297	0.020149
1	24613	0.107061	0.0283791
1	24638	0.0889357	0.0236267
1	24640	0.11565	0.0261197
1	24660	0.0610799	0.013909
1	24673	0.125641	0.0372185
1	24692	0.0601847	0.0166418
1	24721	0.200778	0.0277063
1	24729	0.105141	0.0238629
1	24739	0.248395	0.0141649
1	24750	0.0726346	0.0180083
1	24776	0.0870525	0.0191415
1	24778	0.309672	0.0151139
1	24797	0.0881325	0.0249191
1	24811	0.116299	0.0293515
1	24820	0.0830398	0.0234044
1	24833	0.116859	0.0314399
1	24839	0.217234	0.0110236
1	24844	0.0912397	0.0221508
1	24864	0.074585	0.0142739
1	24877	0.168374	0.0336824
1	24892	0.0610274	0.0178008
1	24894	0.0775351	0.0198077
1	24896	0.057521	0.0154174
1	24903	0.0730457	0.0194738
1	24916	0.122663	0.0329071
1	24930	0.088884	0.023396
1	24931	0.0583259	0.0126125
1	24932	0.15691	0.0260148
1	24947	0.0870437	0.0191528
1	24974	0.13447	0.0195903
1	24975	0.0774269	0.0181292
1	24979	0.102659	0.0177883
1	24990	0.0594783	0.0163909
1	24992	0.107327	0.0275918
1	24996	0.0972627	0.0248331
1	25013	0.0965936	0.0225094
1	25021	0.0569753	0.0152455
1	25037	0.107275	0.0198421
1	25082	0.228542	0.0152818
1	25091	0.148901	0.0117146
1	25113	0.0950264	0.0200766
1	25129	0.0801976	0.0176153
1	25130	0.0646786	0.018284
1	25131	0.0778675	0.0170372
[truncated: 149,654 more rows]

## Sheet: Tab I. Aggeli 2021 HY2 BASIL
Replicate	Time (cycle)	Mean-fitness(1/cycle)
1	0.5	0.00906541
1	2.5	0.0162704
1	5.5	0.0101096
1	7.5	0.0970156
1	9	0.0334871
1	11.5	0.0725265
1	14	0.192825
2	1	-0.00245667
2	3	0.088883
2	5	-0.0154925
2	7	0.093752
2	9	0.0415671
2	11	0.0693081
2	13	0.0855755
2	14.5	0.075406
2	16.5	0.144664
2	19	0.325915
Replicate	BCID_Bayes	s_mean(1/cycle)	s_std(1/cycle)
1	37	0.269976	0.0422225
1	129	0.0924923	0.0265482
1	139	0.163673	0.0220924
1	148	0.111188	0.0301579
1	177	0.129083	0.0357586
1	254	0.138865	0.0380558
1	265	0.0895216	0.0197331
1	276	0.381738	0.0150957
1	315	0.0913723	0.0234033
1	333	0.157728	0.0309784
1	355	0.147651	0.0282543
1	384	0.0836232	0.0241238
1	386	0.0780319	0.0183397
1	392	0.086811	0.021901
1	396	0.275371	0.0307635
1	406	0.1138	0.0226391
1	408	0.104601	0.0234595
1	414	0.182225	0.0193527
1	542	0.306634	0.023059
1	546	0.100774	0.028213
1	553	0.174757	0.0320678
1	563	0.15615	0.022112
1	577	0.187142	0.0230848
1	594	0.292749	0.0265003
1	609	0.0978455	0.0274552
1	718	0.106453	0.0318922
1	729	0.0847119	0.0256125
1	732	0.132263	0.0314793
1	776	0.0953267	0.0226894
1	806	0.237755	0.0178548
1	818	0.129703	0.0380873
1	842	0.119004	0.0259997
1	876	0.136164	0.0410795
1	882	0.142208	0.036372
1	915	0.213677	0.0383376
1	937	0.0889584	0.0255914
1	972	0.117012	0.0277964
1	1103	0.09717	0.0255894
1	1113	0.0775263	0.0218521
1	1146	0.0711322	0.0151781
1	1158	0.0569943	0.0165275
1	1202	0.187442	0.0306141
1	1203	0.215729	0.024393
1	1205	0.175705	0.0436495
1	1216	0.0966907	0.0281299
1	1223	0.142516	0.0350879
1	1259	0.10618	0.0265923
1	1343	0.146898	0.0270536
1	1390	0.092672	0.0279677
1	1398	0.106619	0.0300409
1	1410	0.287668	0.0240424
1	1459	0.184608	0.0260039
1	1476	0.122968	0.0193471
1	1486	0.24489	0.0323169
1	1516	0.18624	0.025356
1	1542	0.0913906	0.0232311
1	1561	0.344647	0.0591254
1	1615	0.118094	0.0204521
1	1630	0.0811386	0.02175
1	1648	0.165965	0.0303022
1	1656	0.108644	0.0288974
1	1677	0.0790341	0.0221522
1	1714	0.148868	0.0434613
1	1803	0.159155	0.018611
1	1819	0.130627	0.0203862
1	1869	0.101262	0.0235733
1	1893	0.311538	0.0256537
1	1929	0.0948022	0.0256982
1	1930	0.130892	0.032951
1	1940	0.121136	0.0239847
1	1942	0.0993821	0.0293463
1	1945	0.0761548	0.0220368
1	1946	0.139823	0.0217532
1	1954	0.0864725	0.0261472
1	1982	0.182234	0.0358421
1	2001	0.0772037	0.0220462
1	2017	0.281272	0.0215482
1	2124	0.0862565	0.0254575
1	2131	0.248482	0.0193
1	2195	0.142477	0.0271091
1	2197	0.0701091	0.0189742
1	2261	0.224941	0.0300959
1	2292	0.0822954	0.0212848
1	2427	0.171629	0.031384
1	2428	0.13917	0.0397471
1	2443	0.29608	0.0234883
1	2519	0.147207	0.0390797
1	2558	0.106453	0.0258448
1	2563	0.077717	0.0211817
1	2605	0.249675	0.0539927
1	2617	0.289255	0.015334
1	2625	0.121917	0.0174007
1	2671	0.0861438	0.024437
1	2675	0.081846	0.0240498
1	2723	0.114256	0.0310289
1	2736	0.169779	0.0240719
1	2739	0.126968	0.0313372
1	2778	0.1268	0.0350488
1	2789	0.115033	0.033368
1	2799	0.100983	0.0267013
1	2820	0.152624	0.0305489
1	2821	0.0944359	0.0250045
1	2827	0.177415	0.0362014
1	2878	0.119451	0.0241637
1	3006	0.143238	0.0387101
1	3039	0.0797766	0.0227962
1	3074	0.189973	0.0271977
1	3101	0.106494	0.0305403
1	3163	0.202764	0.0314924
1	3173	0.129749	0.0332621
1	3199	0.100233	0.0212854
1	3211	0.107457	0.0279004
1	3228	0.148207	0.0254237
1	3286	0.103427	0.0309171
1	3293	0.104348	0.0299802
1	3297	0.0894318	0.022173
1	3326	0.203638	0.0508836
1	3362	0.198307	0.0252118
1	3373	0.273033	0.0160247
1	3405	0.090008	0.0239307
1	3509	0.10515	0.0258651
1	3539	0.0936705	0.0244607
1	3545	0.20999	0.0243428
1	3549	0.0845416	0.021108
1	3570	0.210872	0.0350514
1	3654	0.0900712	0.0235889
1	3663	0.0746854	0.0223082
1	3774	0.349886	0.0263498
1	3828	0.139579	0.0245954
1	3838	0.0847164	0.0230759
1	3853	0.212081	0.0372687
1	3874	0.174363	0.03226
1	3876	0.116035	0.0341359
1	3884	0.0728893	0.0181038
1	3897	0.085719	0.0243823
1	3921	0.114934	0.0293941
1	3998	0.142161	0.0372643
1	4022	0.0641164	0.0180033
1	4043	0.307541	0.0845472
1	4085	0.11435	0.0312702
1	4102	0.0821675	0.0236289
1	4103	0.0851999	0.0249404
1	4105	0.0795601	0.0219891
1	4150	0.259375	0.0382817
1	4160	0.109141	0.0320936
1	4167	0.0982817	0.0244996
1	4246	0.0927796	0.0253054
1	4297	0.22458	0.0657832
1	4300	0.138135	0.0378313
1	4329	0.104706	0.0200823
1	4332	0.0707516	0.0210517
1	4354	0.145406	0.0275634
1	4421	0.108861	0.0328307
1	4423	0.0616685	0.018561
1	4432	0.301396	0.0165202
1	4455	0.172738	0.0209011
1	4519	0.140125	0.0226239
1	4533	0.244093	0.0178529
1	4539	0.145453	0.0339369
1	4549	0.108563	0.0326686
1	4587	0.278036	0.0211473
1	4602	0.102514	0.0290462
1	4695	0.0717022	0.0208896
1	4701	0.287441	0.0188992
1	4714	0.0990441	0.0298494
1	4726	0.29189	0.0179527
1	4728	0.0793574	0.0193681
1	4786	0.0971352	0.0285099
1	4829	0.280023	0.0167757
1	4842	0.17869	0.0341843
1	4859	0.0853612	0.0194251
1	4885	0.134128	0.0372295
1	4890	0.115343	0.0332242
1	4896	0.105931	0.0214664
1	4935	0.175705	0.0219542
1	4942	0.0826706	0.0189793
1	4966	0.0983514	0.0283881
1	4990	0.06756	0.020457
1	5000	0.204611	0.0264566
1	5006	0.118749	0.0277405
1	5012	0.181898	0.0370102
1	5026	0.16678	0.0259405
1	5047	0.08207	0.0227847
1	5058	0.0707075	0.0202715
1	5076	0.160005	0.0279827
1	5139	0.156086	0.0264568
1	5147	0.188799	0.0351591
1	5155	0.0921244	0.0226876
1	5189	0.13242	0.0348683
1	5211	0.0804544	0.0238406
1	5271	0.137111	0.0386752
1	5327	0.195518	0.0412607
1	5329	0.109302	0.0289272
1	5333	0.0685355	0.0201859
1	5343	0.122071	0.0351499
1	5371	0.0792489	0.0237307
1	5423	0.085608	0.0229615
1	5449	0.155625	0.0338381
1	5458	0.0871063	0.0250047
1	5474	0.0841199	0.0249897
1	5482	0.109908	0.0320821
1	5491	0.167793	0.0203329
1	5498	0.124918	0.0206892
1	5517	0.118181	0.0319027
1	5545	0.253264	0.0166785
1	5555	0.137114	0.0277047
1	5562	0.15395	0.0322863
1	5625	0.125108	0.0323789
1	5637	0.127586	0.0362702
1	5646	0.217923	0.0288354
1	5741	0.261871	0.0228462
1	5756	0.113026	0.0306317
1	5763	0.101098	0.0271356
1	5784	0.130611	0.0234007
1	5790	0.171265	0.0354844
1	5850	0.0878427	0.0242992
1	5899	0.092809	0.0276196
1	5915	0.245447	0.0154154
1	5930	0.231333	0.0222538
1	5947	0.285036	0.0180773
1	5961	0.0623133	0.0176364
1	5963	0.113339	0.02757
1	5967	0.322004	0.0204146
1	6039	0.106529	0.0281172
1	6099	0.250553	0.0264472
1	6124	0.313531	0.0219822
1	6125	0.147865	0.041417
1	6131	0.101513	0.0213771
1	6149	0.090293	0.0182853
1	6162	0.172962	0.0347316
1	6175	0.101564	0.0276447
1	6230	0.0773856	0.0233512
1	6261	0.283808	0.0177573
1	6331	0.17875	0.0221611
1	6344	0.0820636	0.0232817
1	6353	0.124231	0.0313667
1	6407	0.169381	0.0371938
1	6410	0.192366	0.0289079
1	6422	0.26514	0.0393534
1	6430	0.296803	0.0186945
1	6439	0.105268	0.0301013
1	6475	0.108117	0.028086
1	6481	0.110368	0.032698
1	6487	0.175318	0.0253081
1	6488	0.136771	0.0327103
1	6561	0.0780546	0.0189189
1	6591	0.247753	0.0175721
1	6616	0.182822	0.0310446
1	6709	0.155052	0.0244907
1	6716	0.104036	0.023497
1	6770	0.284965	0.0189398
1	6776	0.12678	0.0365974
1	6810	0.0596101	0.0180322
1	6885	0.134788	0.0320253
1	6912	0.256935	0.0216497
1	6979	0.0696884	0.0205538
1	7009	0.16647	0.0245704
1	7027	0.179509	0.0230014
1	7032	0.109009	0.0241675
1	7034	0.129296	0.0237354
1	7054	0.374103	0.0222938
1	7183	0.212013	0.0208175
1	7220	0.138074	0.0382046
1	7237	0.147332	0.0435419
1	7263	0.132715	0.0231439
1	7278	0.297665	0.0323943
1	7310	0.285516	0.0277515
1	7392	0.0958917	0.0275179
1	7468	0.215518	0.0166734
1	7469	0.222554	0.0165391
1	7507	0.0915278	0.0193442
1	7511	0.121199	0.0218854
1	7541	0.155755	0.0260619
1	7543	0.176073	0.032373
1	7554	0.191268	0.0502279
1	7555	0.109812	0.03248
1	7574	0.101494	0.0259003
1	7700	0.213004	0.0171088
1	7713	0.124823	0.0157207
1	7746	0.0976676	0.0211075
1	7785	0.0840357	0.0202398
1	7832	0.0894391	0.0265376
1	7834	0.242082	0.0187205
1	7861	0.135767	0.0242401
1	7866	0.148549	0.032638
1	7873	0.14784	0.0435831
1	7976	0.148441	0.0382989
1	7991	0.0905635	0.0259407
1	8000	0.133857	0.036388
1	8016	0.110823	0.0228451
1	8057	0.22415	0.0256865
1	8093	0.0844006	0.0246873
1	8105	0.12681	0.0377959
1	8167	0.280661	0.0262504
1	8170	0.09682	0.0292813
1	8178	0.232635	0.0201015
1	8192	0.0834338	0.0227704
1	8238	0.169566	0.0253989
1	8245	0.0938065	0.0231107
1	8265	0.150352	0.0395254
1	8270	0.107266	0.0198292
1	8278	0.111789	0.0334745
1	8279	0.285664	0.0612938
1	8293	0.103173	0.0281299
1	8308	0.302139	0.0189159
1	8315	0.163099	0.0351543
1	8320	0.117891	0.0332768
1	8395	0.0845696	0.0249437
1	8398	0.108506	0.029167
1	8440	0.253375	0.0277436
1	8448	0.156665	0.0418978
1	8469	0.0858756	0.0209892
1	8471	0.170763	0.0274037
1	8485	0.0582419	0.0174243
1	8499	0.181528	0.0254749
1	8533	0.277822	0.0258622
1	8550	0.118517	0.0264536
1	8554	0.110537	0.0310332
1	8559	0.273544	0.0329317
1	8602	0.156168	0.0417917
1	8621	0.141737	0.0336646
1	8692	0.199033	0.0169356
1	8738	0.250081	0.0396011
1	8756	0.0930804	0.0238856
1	8765	0.0854448	0.0220769
1	8766	0.122507	0.0202979
1	8802	0.101019	0.0263688
1	8869	0.168566	0.0432356
1	8896	0.113967	0.0302893
1	8943	0.121478	0.0261184
1	8947	0.177613	0.0300587
1	8981	0.166498	0.0222803
1	9056	0.116627	0.0331346
1	9073	0.0919162	0.025563
1	9084	0.126269	0.021131
1	9109	0.0820648	0.0238538
1	9115	0.0580985	0.0166522
1	9144	0.100731	0.0293136
1	9149	0.252779	0.0199174
1	9151	0.334671	0.0267452
1	9165	0.193571	0.045601
1	9169	0.177283	0.0451349
1	9208	0.174952	0.048727
1	9297	0.225051	0.0177072
1	9306	0.15471	0.0353324
1	9325	0.126356	0.0370137
1	9331	0.202301	0.0175072
1	9343	0.0952029	0.0263243
1	9398	0.248754	0.0219251
1	9413	0.0906656	0.0204612
1	9467	0.115434	0.0305882
1	9510	0.270499	0.0171294
1	9514	0.356126	0.0314652
1	9544	0.12155	0.0313994
1	9570	0.192151	0.0183285
1	9595	0.0918265	0.0275734
1	9639	0.279093	0.0202094
1	9641	0.260939	0.0604386
1	9676	0.216985	0.0300706
1	9693	0.100673	0.0303412
1	9710	0.0623451	0.0178898
1	9741	0.0808607	0.0236218
1	9780	0.144149	0.0242356
1	9797	0.108455	0.0322108
1	9821	0.0872497	0.0239
1	9825	0.32523	0.0300167
1	9860	0.107237	0.0240034
1	9898	0.0771963	0.0233892
1	9986	0.160064	0.0249327
1	9993	0.13993	0.0302108
1	10001	0.0975238	0.0218719
1	10008	0.281607	0.0215963
1	10042	0.167479	0.0259231
1	10053	0.176462	0.0305861
1	10117	0.167749	0.026186
1	10135	0.0915155	0.0197873
1	10170	0.0812582	0.0239396
1	10171	0.0754811	0.0207836
1	10200	0.196728	0.0179863
1	10211	0.124309	0.0317356
1	10240	0.0895659	0.0211358
1	10260	0.0847971	0.0246198
1	10278	0.115595	0.025653
1	10356	0.130939	0.0365311
1	10372	0.129222	0.0333686
1	10393	0.16027	0.0192028
1	10398	0.0812533	0.0234644
1	10483	0.170092	0.0268961
1	10511	0.163502	0.0368843
1	10544	0.263141	0.0180856
1	10553	0.20562	0.0477506
1	10634	0.109766	0.0233286
1	10677	0.167223	0.0467224
1	10734	0.105306	0.0267649
1	10735	0.293141	0.0306569
1	10745	0.0799446	0.0195925
1	10773	0.0789408	0.0220603
1	10791	0.114896	0.0280815
1	10813	0.0806426	0.019497
1	10817	0.123707	0.0345999
1	10819	0.285667	0.0295517
1	10832	0.104227	0.0272916
1	10939	0.0692367	0.0169742
1	10940	0.25441	0.0340998
1	10963	0.267493	0.0264212
1	10982	0.300805	0.0200122
1	10995	0.294873	0.0184881
1	11007	0.262678	0.0232171
1	11019	0.0984213	0.0270436
1	11021	0.123739	0.0368744
1	11031	0.135044	0.0361195
1	11044	0.109175	0.0306193
1	11113	0.149604	0.040578
1	11119	0.105094	0.0314333
1	11138	0.231988	0.0317932
1	11168	0.265356	0.0215881
1	11211	0.106494	0.0229958
1	11246	0.142933	0.0336957
1	11284	0.130498	0.0360144
1	11322	0.088541	0.025343
1	11352	0.207779	0.0175025
1	11368	0.128291	0.0237148
1	11377	0.205678	0.0276582
1	11379	0.214292	0.0319227
1	11403	0.163498	0.0253303
1	11456	0.0780512	0.0218847
1	11463	0.0910657	0.0225247
1	11494	0.108983	0.0319145
1	11538	0.260671	0.0352006
1	11623	0.0738826	0.0179187
1	11624	0.267986	0.0367744
1	11643	0.123108	0.0286283
1	11649	0.181749	0.0171008
1	11658	0.139392	0.0377368
1	11659	0.0996755	0.0235075
1	11674	0.145385	0.042733
1	11684	0.111898	0.0257027
1	11698	0.179056	0.0349961
1	11787	0.0778805	0.0232976
1	11793	0.285531	0.0257317
1	11817	0.172933	0.0279789
1	11868	0.186899	0.0200378
1	11896	0.102813	0.0286915
1	11899	0.237188	0.0573803
1	11956	0.13639	0.0358306
1	12036	0.135171	0.0370013
1	12149	0.102363	0.0254718
1	12164	0.122909	0.0215251
1	12210	0.208925	0.0174883
1	12220	0.278899	0.0264754
1	12230	0.0823801	0.0241284
1	12246	0.104619	0.018653
1	12259	0.265468	0.0247989
1	12269	0.155919	0.017554
1	12317	0.126799	0.0211589
1	12322	0.0926205	0.0265264
1	12363	0.0793753	0.0239886
1	12368	0.11371	0.0339055
1	12394	0.272521	0.0165416
1	12396	0.316477	0.0280999
1	12462	0.163574	0.0362401
1	12475	0.094563	0.02594
1	12490	0.201828	0.023247
1	12566	0.122606	0.0367972
1	12771	0.130535	0.0206402
1	12792	0.251812	0.0300934
1	12823	0.120354	0.0330992
1	12863	0.130629	0.0247059
1	12872	0.122396	0.0276495
1	12873	0.112242	0.0232937
1	12883	0.122515	0.0300825
1	12893	0.0810505	0.0226018
1	12899	0.109777	0.0297433
1	12956	0.165663	0.0365895
1	12981	0.147647	0.0382998
1	12991	0.110134	0.0267415
1	13003	0.0930177	0.0206748
1	13036	0.134755	0.0323405
1	13045	0.12631	0.0250138
1	13055	0.146818	0.0390071
1	13080	0.0716348	0.0201651
1	13107	0.0915244	0.0259459
1	13113	0.0980345	0.0224581
1	13118	0.247623	0.0691554
1	13149	0.143647	0.0385833
1	13187	0.124573	0.0228689
1	13188	0.0839493	0.0231044
1	13217	0.134892	0.0273676
1	13222	0.0932424	0.0210095
1	13230	0.0905523	0.0270912
1	13234	0.134782	0.0318132
1	13249	0.102163	0.0290635
1	13250	0.134835	0.021995
1	13307	0.0895742	0.0218976
1	13321	0.125507	0.0299703
1	13358	0.16386	0.0487374
1	13377	0.0843596	0.0234291
1	13416	0.123136	0.0245123
1	13443	0.29624	0.0235196
1	13489	0.264652	0.0254317
1	13508	0.0607852	0.0172366
1	13586	0.0749261	0.0210789
1	13608	0.0900308	0.0224823
1	13676	0.119578	0.02173
1	13719	0.166955	0.0473036
1	13763	0.27672	0.0232698
1	13785	0.0954272	0.0246098
1	13837	0.142696	0.0334411
1	13856	0.274038	0.0197221
1	13898	0.0994002	0.0276031
1	13991	0.155694	0.0305806
1	14001	0.0976097	0.0279239
1	14053	0.225085	0.0198084
1	14057	0.186809	0.0299582
1	14092	0.229587	0.0401237
1	14098	0.219456	0.044361
1	14104	0.194157	0.0196159
1	14123	0.193024	0.0354628
1	14131	0.105803	0.0280031
1	14148	0.277286	0.0329254
1	14161	0.177071	0.0219478
1	14165	0.225524	0.0191034
1	14169	0.0905598	0.0263711
1	14177	0.094495	0.0261003
1	14201	0.229745	0.035752
1	14246	0.123638	0.0235911
1	14257	0.133274	0.0400778
1	14261	0.193148	0.0242746
1	14273	0.139192	0.0386029
1	14281	0.155839	0.0311532
1	14337	0.0741314	0.0220515
1	14350	0.0649265	0.0188784
1	14361	0.21616	0.0313702
1	14370	0.0898705	0.0229144
1	14375	0.0725136	0.020634
1	14414	0.11615	0.0296852
1	14486	0.0960176	0.0236373
1	14500	0.0895491	0.023858
1	14510	0.27136	0.016573
1	14605	0.114861	0.0221964
1	14614	0.110794	0.032678
1	14628	0.0814977	0.0245342
1	14717	0.290204	0.0215182
1	14748	0.127778	0.0223507
1	14774	0.0855531	0.0217919
1	14881	0.170612	0.0248969
1	14941	0.21651	0.0369515
1	14985	0.105376	0.0240973
1	15004	0.215468	0.0342432
1	15070	0.105102	0.0243975
1	15117	0.138041	0.0291678
1	15122	0.130146	0.0344762
1	15124	0.142082	0.0330485
1	15193	0.0980188	0.0260652
1	15251	0.167629	0.0458307
1	15261	0.0964039	0.0225409
1	15315	0.0782321	0.0208469
1	15322	0.180574	0.0136728
1	15429	0.184486	0.0513195
1	15496	0.243644	0.0298062
1	15505	0.07552	0.0196739
1	15510	0.105025	0.031098
1	15516	0.0956063	0.0204295
1	15528	0.0873439	0.0264191
1	15590	0.0794291	0.0236136
1	15595	0.134552	0.0262905
1	15608	0.140597	0.0238143
1	15610	0.078793	0.0216629
1	15656	0.236521	0.0228046
1	15667	0.153168	0.0227244
1	15693	0.170802	0.0429357
1	15716	0.128818	0.0223409
1	15720	0.146041	0.0310063
1	15770	0.102713	0.0278428
1	15772	0.13219	0.03314
1	15864	0.175808	0.0519512
1	15877	0.16174	0.0309149
1	15969	0.0857917	0.0250933
1	16038	0.134796	0.0268573
1	16046	0.0875627	0.0262742
1	16066	0.123778	0.0352302
1	16112	0.0951019	0.0267362
1	16129	0.246484	0.0154553
1	16135	0.404922	0.0304022
1	16144	0.239792	0.0340822
1	16148	0.0881326	0.0192882
1	16213	0.0901184	0.0187259
1	16237	0.132941	0.036966
1	16238	0.30317	0.0253472
1	16294	0.186982	0.0220975
1	16326	0.0847005	0.0214936
1	16419	0.242961	0.0185344
1	16435	0.2502	0.0152367
1	16445	0.200147	0.0568356
1	16501	0.119801	0.0336449
1	16511	0.144987	0.0306289
1	16545	0.302604	0.0561299
1	16576	0.101859	0.0306751
1	16599	0.103339	0.0259237
1	16616	0.123255	0.0371216
1	16621	0.0952961	0.0239135
1	16679	0.159952	0.0330873
1	16779	0.204962	0.021313
1	16818	0.0673826	0.0186597
1	16825	0.137415	0.0267625
1	16852	0.149188	0.0219538
1	16892	0.0921663	0.0248921
1	16894	0.287356	0.0180737
1	16896	0.281613	0.0254177
1	16949	0.165964	0.0212119
1	16962	0.316381	0.0216642
1	16995	0.185627	0.0270901
1	17007	0.106137	0.0210979
1	17128	0.296477	0.0247802
1	17145	0.0937584	0.0218388
1	17176	0.0811732	0.0232877
1	17205	0.0671709	0.0196828
1	17216	0.0940213	0.0283884
1	17226	0.107806	0.024429
1	17228	0.156685	0.0251318
1	17237	0.166132	0.0193788
1	17352	0.204945	0.0210475
1	17364	0.19741	0.0248328
1	17365	0.107874	0.0280813
1	17425	0.164636	0.0452927
1	17489	0.111757	0.0278397
1	17499	0.200201	0.0335333
1	17521	0.1505	0.0331332
1	17560	0.112895	0.0328768
1	17565	0.104727	0.023503
1	17600	0.0873208	0.0239706
1	17622	0.169757	0.0197099
1	17637	0.100231	0.0206241
1	17661	0.103012	0.024035
1	17679	0.0744471	0.0199573
1	17713	0.219421	0.0189518
1	17714	0.220824	0.0261315
1	17723	0.144059	0.0384561
1	17764	0.0787615	0.0209753
1	17946	0.0971598	0.0263252
1	17953	0.143311	0.0372592
1	18026	0.0954899	0.0191683
1	18044	0.0983413	0.0291052
1	18046	0.0750007	0.0201057
1	18063	0.259311	0.0339464
1	18064	0.128253	0.0369375
1	18077	0.265709	0.0139155
1	18082	0.165862	0.0481686
1	18084	0.178399	0.0238837
1	18111	0.289255	0.0292068
1	18129	0.0948716	0.0277898
1	18165	0.0733523	0.0221755
1	18191	0.133096	0.038526
1	18218	0.191275	0.01729
1	18232	0.133426	0.0401575
1	18257	0.13233	0.0297471
1	18268	0.186503	0.0273966
1	18272	0.0793653	0.0238956
1	18289	0.167301	0.0267218
1	18292	0.126674	0.0345072
1	18297	0.184298	0.0208453
1	18306	0.221305	0.0210887
1	18341	0.10962	0.0310784
1	18378	0.157907	0.0173121
1	18380	0.118725	0.0233844
1	18395	0.282617	0.0186758
1	18407	0.0920846	0.0277226
1	18443	0.119292	0.0280743
1	18451	0.13908	0.0191827
1	18486	0.277703	0.0234154
1	18626	0.111494	0.0315906
1	18677	0.0909032	0.0249512
1	18715	0.105735	0.0257705
1	18738	0.188509	0.0566784
1	18815	0.162248	0.0340617
1	18837	0.0925853	0.0273261
1	18838	0.0760952	0.0225032
1	18855	0.0847869	0.0197833
1	18863	0.247615	0.053804
1	18870	0.12108	0.0300862
1	18875	0.265053	0.0171641
1	18891	0.280354	0.0227037
1	18989	0.196386	0.0226875
1	19000	0.208388	0.0285562
1	19004	0.111385	0.0296346
1	19007	0.0817505	0.0181623
1	19022	0.0905967	0.0231854
1	19026	0.0809228	0.0205913
1	19032	0.125549	0.0299222
1	19073	0.133876	0.0300753
1	19097	0.10169	0.0292431
1	19143	0.233249	0.0303684
1	19169	0.11987	0.0248453
1	19205	0.0892899	0.0226358
1	19218	0.11347	0.0263403
1	19222	0.152536	0.0416308
1	19243	0.260505	0.0156303
1	19262	0.223826	0.0422
1	19271	0.0738566	0.0191702
1	19278	0.116427	0.0337273
1	19311	0.112666	0.0340245
1	19312	0.0929288	0.0248757
1	19315	0.0713388	0.017655
1	19409	0.121672	0.034846
1	19410	0.0831584	0.0223328
1	19415	0.101434	0.0220325
1	19441	0.0743752	0.0225169
1	19490	0.152993	0.0348329
1	19492	0.149857	0.044829
1	19523	0.0980028	0.0245901
1	19554	0.097165	0.0267425
1	19590	0.0881386	0.0259369
1	19598	0.134061	0.0367395
1	19623	0.112465	0.0261872
1	19631	0.277123	0.0231303
1	19649	0.11253	0.0232664
1	19650	0.087366	0.0209255
1	19710	0.154379	0.0447722
1	19749	0.154211	0.0438173
1	19750	0.295786	0.0172979
1	19761	0.16905	0.0326893
1	19800	0.122455	0.0364947
1	19803	0.114654	0.0306692
1	19862	0.0745083	0.0195329
1	19919	0.105177	0.0280796
1	20034	0.103095	0.0290085
1	20116	0.124838	0.0351982
1	20125	0.263133	0.0218104
1	20131	0.130041	0.0309953
1	20146	0.24606	0.0208071
1	20205	0.120443	0.0221744
1	20224	0.126851	0.0227009
1	20236	0.180085	0.0264277
1	20240	0.227577	0.0484466
1	20263	0.0784844	0.0203772
1	20306	0.096405	0.0232746
1	20308	0.151333	0.0282408
1	20321	0.0748966	0.0217838
1	20348	0.0732284	0.0213542
1	20353	0.0879217	0.0240716
1	20369	0.135078	0.029102
1	20456	0.0651338	0.0189417
1	20474	0.299255	0.0175874
1	20518	0.0947267	0.0269805
1	20539	0.154771	0.0285681
1	20608	0.133235	0.0207187
1	20613	0.10242	0.0182439
1	20661	0.249929	0.0228698
1	20667	0.121907	0.0314479
1	20721	0.176443	0.024494
1	20801	0.277036	0.0252243
1	20806	0.180877	0.0427238
1	20820	0.104651	0.0259035
1	20839	0.0924368	0.0246027
1	20927	0.0629312	0.0174497
1	20980	0.134811	0.0205424
1	21002	0.196889	0.0303372
1	21014	0.246482	0.0229582
1	21054	0.133295	0.0337796
1	21112	0.240252	0.0158389
1	21124	0.100738	0.0285244
1	21169	0.161296	0.0487666
1	21197	0.145357	0.0205604
1	21216	0.139975	0.0404097
1	21243	0.114739	0.0319249
1	21350	0.296715	0.0359111
1	21351	0.0811983	0.0209589
1	21364	0.238888	0.014274
1	21420	0.271974	0.0274909
1	21446	0.125864	0.0249571
1	21453	0.0626539	0.0154825
1	21478	0.248269	0.0183338
1	21485	0.0918879	0.0230884
1	21488	0.282161	0.0178089
1	21628	0.115713	0.019503
1	21633	0.0872124	0.0260785
1	21643	0.172815	0.0369442
1	21648	0.113384	0.0297
1	21652	0.184554	0.0285356
1	21669	0.116571	0.0265426
1	21732	0.305163	0.0219683
1	21743	0.109289	0.0311421
1	21770	0.118177	0.0298229
1	21784	0.16294	0.0474501
1	21801	0.309536	0.0202682
1	21812	0.260685	0.0330932
1	21850	0.0879616	0.0245546
1	21893	0.0864951	0.0241908
1	21909	0.219517	0.0197863
1	21959	0.198413	0.0315484
1	21972	0.121968	0.0357872
1	21981	0.244738	0.0287001
1	21992	0.136302	0.0167723
1	22010	0.270349	0.0247199
1	22031	0.0799675	0.0223485
1	22041	0.23571	0.0252649
1	22053	0.079878	0.0236985
1	22103	0.12383	0.0353284
1	22113	0.101492	0.0234721
1	22154	0.0875329	0.0222218
1	22161	0.278052	0.0340881
1	22260	0.181576	0.047259
1	22302	0.110113	0.0318745
1	22316	0.136932	0.0395808
1	22373	0.279218	0.0210581
1	22406	0.139435	0.0352158
1	22418	0.134053	0.0224467
1	22460	0.248822	0.020794
1	22485	0.0896921	0.0205295
1	22555	0.0929142	0.0203032
1	22606	0.0713506	0.0206526
1	22621	0.180339	0.0231404
1	22636	0.117392	0.0312168
1	22672	0.212318	0.0398235
1	22685	0.112742	0.0275645
1	22718	0.214388	0.021604
1	22739	0.131718	0.0300318
1	22768	0.187289	0.0196881
1	22783	0.115226	0.0248856
1	22796	0.0717545	0.0216773
1	22802	0.271119	0.0213075
1	22829	0.11998	0.0246357
1	22838	0.133276	0.0384237
1	22855	0.237488	0.0395126
1	22868	0.0863526	0.021239
1	22901	0.220318	0.0370422
1	22979	0.143491	0.02105
1	23076	0.145106	0.0253873
1	23117	0.209478	0.0239897
1	23150	0.106513	0.0321077
1	23158	0.169522	0.0373014
1	23191	0.171491	0.0321724
1	23215	0.155268	0.0301611
1	23217	0.128647	0.0184291
1	23242	0.0917242	0.027115
1	23261	0.126593	0.0214949
1	23276	0.0883141	0.0259404
1	23289	0.177175	0.0169755
1	23303	0.213021	0.0283616
1	23332	0.200193	0.0180045
1	23360	0.0694325	0.020123
1	23369	0.0959965	0.0256493
1	23383	0.254266	0.0298745
1	23394	0.105741	0.0302627
1	23502	0.0757983	0.0219613
1	23517	0.282219	0.015302
1	23627	0.108487	0.0312973
1	23657	0.0833047	0.0199839
1	23658	0.253055	0.0746557
1	23671	0.0761485	0.0213738
1	23692	0.108966	0.0296052
1	23700	0.306122	0.0404387
1	23714	0.114517	0.0308869
1	23775	0.256615	0.0203707
1	23788	0.23641	0.0388363
1	23852	0.1061	0.0224019
1	23915	0.0970192	0.0245235
1	23962	0.166402	0.04065
1	23973	0.158204	0.0472202
1	24029	0.140165	0.0256983
1	24060	0.25664	0.0325052
1	24069	0.0843249	0.0243887
1	24077	0.0995305	0.0298649
1	24087	0.106777	0.0202399
1	24107	0.125421	0.0273372
1	24165	0.201772	0.0251593
1	24229	0.25013	0.0197674
1	24267	0.12964	0.0208649
1	24285	0.102495	0.0307982
1	24305	0.104007	0.0285415
1	24348	0.176909	0.0438807
1	24356	0.111059	0.0220919
1	24400	0.27517	0.0545436
1	24468	0.0893843	0.0261792
1	24537	0.164404	0.0241437
1	24539	0.109691	0.0282559
1	24540	0.184642	0.0399398
1	24548	0.0769171	0.017488
1	24569	0.221065	0.019094
1	24571	0.0750356	0.0198066
1	24612	0.146322	0.0169877
1	24628	0.0968835	0.0261011
1	24629	0.107396	0.0287515
1	24663	0.175828	0.0388528
1	24699	0.133746	0.0381637
1	24777	0.0970151	0.0195916
1	24801	0.0796312	0.0206093
1	24803	0.0857597	0.0225081
1	24809	0.170639	0.042389
1	24824	0.236267	0.0205617
1	24873	0.131757	0.0209997
1	24913	0.110347	0.028297
1	24998	0.101673	0.0267687
1	25008	0.0786474	0.0214518
1	25014	0.161009	0.0382658
1	25056	0.174677	0.0186138
1	25058	0.233047	0.0613088
1	25059	0.107694	0.0218877
1	25064	0.220974	0.0272961
1	25108	0.146433	0.0240042
1	25111	0.273825	0.0404529
1	25216	0.0777981	0.0222165
1	25268	0.0882377	0.0249884
1	25305	0.293627	0.016567
1	25361	0.254139	0.0236215
1	25365	0.126613	0.0194668
1	25378	0.139686	0.0205019
1	25436	0.120999	0.0363525
1	25494	0.108662	0.0326537
1	25496	0.110709	0.0186797
1	25544	0.112201	0.0254018
1	25593	0.209263	0.047277
1	25621	0.066034	0.01897
1	25727	0.235491	0.0157918
1	25742	0.319849	0.0359113
1	25743	0.0970557	0.0283996
1	25785	0.0961075	0.0267683
1	25791	0.108347	0.0303307
1	25828	0.129044	0.0299287
1	25858	0.128937	0.0368491
1	25859	0.11401	0.031727
1	25871	0.300077	0.0273043
1	25914	0.118739	0.033027
1	25934	0.117112	0.0329809
1	25938	0.243512	0.0460702
1	25939	0.117823	0.034107
1	25997	0.0783806	0.0215388
1	26028	0.174721	0.0504859
1	26039	0.17498	0.0189513
1	26089	0.120991	0.0350242
1	26095	0.0796421	0.0216348
1	26142	0.0962023	0.0265316
1	26143	0.0839344	0.021056
1	26169	0.123564	0.0327536
1	26188	0.135368	0.026587
1	26205	0.126835	0.0286156
1	26253	0.158135	0.0412295
1	26292	0.0915049	0.0266504
1	26299	0.0938073	0.0202851
1	26300	0.224858	0.0196882
1	26329	0.198211	0.0229823
1	26339	0.20025	0.0589322
1	26390	0.0912671	0.0249665
1	26444	0.0873762	0.0247648
1	26476	0.235945	0.0661577
1	26496	0.100842	0.027333
1	26518	0.10283	0.0295921
1	26527	0.139646	0.0388724
1	26603	0.189858	0.0422641
1	26651	0.269087	0.0172123
1	26752	0.129967	0.0264648
1	26763	0.112359	0.0288506
1	26791	0.209938	0.0236433
1	26857	0.151386	0.0191748
1	26880	0.10969	0.0221673
1	26981	0.0973513	0.0251562
1	27000	0.0996083	0.0252582
1	27021	0.247052	0.0500697
1	27033	0.149769	0.0239793
1	27058	0.0874842	0.0261767
1	27084	0.139691	0.039298
1	27111	0.0960016	0.0287733
1	27129	0.102607	0.028021
1	27130	0.195228	0.0228581
1	27148	0.0921939	0.0177094
1	27185	0.111227	0.0336829
1	27252	0.139142	0.0276046
1	27273	0.138521	0.0224955
1	27334	0.184134	0.0271749
1	27369	0.158855	0.0179297
1	27502	0.136712	0.0206627
1	27518	0.0740808	0.0211019
1	27564	0.120754	0.0311334
1	27579	0.10869	0.0207619
1	27601	0.0987147	0.0202101
1	27674	0.087652	0.0217919
1	27680	0.116894	0.0248617
1	27696	0.218153	0.0330449
1	27749	0.108169	0.0304573
1	27768	0.288994	0.0214912
1	27776	0.142735	0.0211627
1	27792	0.12082	0.0317793
1	27816	0.101347	0.0254223
1	27845	0.163153	0.0407823
1	27947	0.241533	0.0199774
1	27990	0.0749069	0.0215474
1	27997	0.107317	0.0238331
1	28007	0.174447	0.0391754
1	28077	0.125637	0.023412
1	28136	0.0863323	0.0215727
1	28145	0.135226	0.034292
1	28163	0.196692	0.0246264
1	28165	0.147194	0.0359786
1	28214	0.127313	0.0272913
1	28259	0.173293	0.0372196
1	28295	0.0978306	0.0291399
1	28315	0.0823207	0.0220412
1	28318	0.108632	0.0325177
1	28332	0.0799059	0.0224797
1	28363	0.116244	0.0267011
1	28387	0.0956102	0.0279982
1	28418	0.138287	0.0335321
1	28422	0.0923406	0.0147716
1	28424	0.1425	0.0394236
1	28442	0.177981	0.0282984
1	28472	0.148924	0.0444797
1	28477	0.131169	0.0319436
1	28480	0.186976	0.045511
1	28493	0.0728293	0.0218922
1	28512	0.285839	0.0199307
1	28532	0.098938	0.0232444
1	28589	0.0859666	0.0260075
1	28600	0.132591	0.0255056
1	28617	0.134549	0.0226633
1	28624	0.158281	0.0187975
1	28651	0.11923	0.0190145
1	28658	0.230301	0.0185838
1	28663	0.147634	0.0307204
1	28667	0.191478	0.0511313
1	28703	0.077758	0.0231361
1	28720	0.0936564	0.0218911
1	28758	0.102181	0.0278997
1	28811	0.101104	0.0214329
1	28834	0.168082	0.0393803
1	28916	0.237619	0.0205591
1	28947	0.105886	0.0286112
1	28957	0.130704	0.0358581
1	28959	0.162683	0.040827
1	29005	0.093254	0.0264757
1	29023	0.0998949	0.0254739
1	29083	0.0886239	0.0262992
1	29101	0.161987	0.0352904
1	29155	0.160069	0.028873
1	29168	0.0888392	0.0237224
1	29182	0.113824	0.0322459
1	29191	0.122254	0.0185177
1	29194	0.0947829	0.0277736
1	29202	0.0975743	0.0263559
1	29211	0.293938	0.0217578
1	29238	0.192629	0.0192512
1	29257	0.11143	0.0289299
1	29278	0.244444	0.0703125
1	29310	0.178825	0.0340059
1	29333	0.0813429	0.0217793
1	29406	0.099873	0.0224254
1	29427	0.0692023	0.017027
1	29493	0.0968888	0.0277867
1	29541	0.0996695	0.0240758
1	29574	0.272827	0.0184279
1	29575	0.239822	0.0227782
1	29620	0.201398	0.0412041
1	29651	0.0976381	0.0264064
1	29657	0.103368	0.0255709
1	29669	0.164835	0.0401865
1	29677	0.280267	0.0187117
1	29696	0.296151	0.0328832
1	29724	0.27878	0.0271382
1	29728	0.215014	0.0286738
1	29732	0.295877	0.0306814
1	29759	0.0986394	0.0283405
1	29853	0.119725	0.0341053
1	29860	0.0763882	0.0185054
1	29877	0.26348	0.0271522
1	29879	0.110319	0.0332673
1	29931	0.128062	0.0239498
1	29939	0.209245	0.0183216
1	29997	0.128911	0.0286304
1	30006	0.19442	0.0544304
1	30048	0.155919	0.0405878
1	30059	0.0922974	0.0255862
1	30069	0.249814	0.0197027
1	30091	0.097792	0.0294898
1	30112	0.114629	0.0309624
1	30150	0.145613	0.0336503
1	30180	0.0939143	0.0186597
1	30182	0.0744426	0.0189682
1	30207	0.179433	0.0484344
1	30225	0.14978	0.0356995
1	30229	0.210536	0.0240917
1	30230	0.161801	0.0466692
1	30244	0.105945	0.0292381
1	30301	0.0956654	0.0220026
1	30333	0.203156	0.0582949
1	30335	0.109825	0.0332215
1	30347	0.14679	0.0352218
1	30380	0.0857325	0.0255781
1	30398	0.181339	0.0204827
1	30416	0.0937219	0.0272705
1	30421	0.29855	0.0192422
1	30475	0.26185	0.0499851
1	30500	0.104937	0.0287662
1	30570	0.0959202	0.0260227
1	30591	0.13833	0.0415722
1	30611	0.104236	0.0247767
1	30725	0.168596	0.0386655
1	30739	0.119756	0.0332245
1	30800	0.102819	0.0242908
1	30804	0.0995044	0.0295947
1	30812	0.163231	0.04044
1	30818	0.17855	0.0421476
1	30850	0.196699	0.0428742
1	30929	0.0815715	0.023584
1	31018	0.119378	0.0190937
1	31039	0.159748	0.0481789
1	31061	0.231398	0.0238055
1	31140	0.103616	0.0280315
1	31155	0.12389	0.0347483
1	31302	0.204161	0.05161
1	31322	0.286411	0.0187791
1	31382	0.162853	0.0186223
1	31385	0.0821314	0.020545
1	31421	0.096066	0.018959
1	31423	0.193339	0.0249792
1	31430	0.200587	0.0343267
1	31458	0.0841609	0.0221331
1	31473	0.244038	0.0266104
1	31518	0.152524	0.0232296
1	31532	0.153336	0.0381972
1	31538	0.0932629	0.0193282
1	31559	0.105546	0.0277678
1	31625	0.226419	0.0153577
1	31701	0.0952939	0.024795
1	31736	0.0696568	0.0197207
1	31795	0.0779134	0.0213852
1	31818	0.212752	0.0209958
1	31877	0.125346	0.036113
1	31906	0.142826	0.0266531
1	31915	0.157019	0.0433766
1	31937	0.0936573	0.0274677
1	31975	0.297253	0.0215385
1	31990	0.270954	0.021668
1	32120	0.0968776	0.0257427
1	32149	0.106208	0.0243831
1	32162	0.0977877	0.0192617
1	32166	0.211166	0.0246998
1	32168	0.227746	0.0196957
1	32240	0.250503	0.0623158
1	32271	0.0897663	0.0241146
1	32323	0.272709	0.0199125
1	32346	0.0957286	0.027022
1	32352	0.252549	0.0226363
1	32362	0.0965431	0.028906
1	32363	0.0626114	0.0183722
1	32415	0.103515	0.0278541
1	32442	0.0992806	0.0222095
1	32472	0.0745001	0.0221954
1	32476	0.0950787	0.0261435
1	32515	0.112554	0.0300527
1	32558	0.111906	0.0322215
1	32635	0.215044	0.0212856
1	32637	0.127025	0.0350583
1	32647	0.101033	0.0283269
1	32684	0.187556	0.0207808
1	32719	0.112015	0.0306671
1	32746	0.218297	0.05449
1	32795	0.351729	0.0674775
1	32852	0.214412	0.0196342
1	32854	0.111168	0.0301704
1	32859	0.131392	0.0378319
1	32916	0.151216	0.0452879
1	32921	0.118905	0.0294526
1	32952	0.123396	0.0303719
1	32957	0.290974	0.0187537
1	32997	0.0817134	0.0232825
1	33079	0.0972204	0.0200027
1	33092	0.0803692	0.023048
1	33145	0.129731	0.0340118
1	33161	0.0979426	0.020602
1	33165	0.258977	0.0344373
1	33183	0.0809197	0.0226737
1	33197	0.128737	0.0361782
1	33211	0.0986905	0.0270989
1	33222	0.291594	0.0190882
1	33265	0.102618	0.0208721
1	33266	0.163255	0.0224498
1	33278	0.252956	0.0227355
1	33331	0.229328	0.0216812
1	33342	0.107941	0.030328
1	33408	0.130876	0.0220927
1	33410	0.124945	0.0364262
1	33472	0.128985	0.0298017
1	33483	0.193008	0.0279666
1	33499	0.0899272	0.023448
1	33509	0.100211	0.0291127
1	33557	0.0588658	0.0165813
1	33579	0.126559	0.0272871
1	33593	0.2201	0.0232505
1	33647	0.22717	0.0206248
1	33648	0.180563	0.0220759
1	33676	0.133231	0.0202546
1	33686	0.0736723	0.0191129
1	33697	0.143344	0.026227
1	33749	0.112597	0.0338864
1	33750	0.075842	0.0190925
1	33773	0.232068	0.0191899
1	33833	0.326744	0.0374471
1	33874	0.123903	0.0245538
1	33882	0.110858	0.0281091
1	33887	0.0919181	0.0257918
1	33926	0.101486	0.0274745
1	33933	0.120515	0.0307843
1	33938	0.296083	0.015565
1	33956	0.127949	0.0307017
1	33984	0.0632361	0.0183726
1	34043	0.269865	0.0197959
1	34147	0.119013	0.0344946
1	34169	0.118332	0.0234309
1	34183	0.101987	0.0299949
1	34312	0.131991	0.0209199
1	34332	0.091635	0.0267778
1	34337	0.076869	0.0225997
1	34369	0.0795637	0.0185093
1	34393	0.286723	0.0195252
1	34431	0.196115	0.0353593
1	34450	0.108876	0.0279827
1	34466	0.168814	0.0229035
1	34555	0.163136	0.0452777
1	34582	0.0566308	0.0171569
1	34607	0.143517	0.0259116
1	34630	0.0980487	0.0275757
1	34668	0.251793	0.0176732
1	34681	0.205585	0.0465562
1	34725	0.123538	0.0275011
1	34731	0.227102	0.0156728
1	34739	0.0944788	0.0262651
1	34753	0.0763432	0.0205729
1	34767	0.0767376	0.0224194
1	34791	0.130875	0.0352858
1	34861	0.290724	0.0233754
1	34884	0.0960416	0.0266864
1	34885	0.233755	0.019718
1	34898	0.186484	0.0407521
1	34905	0.100058	0.0290709
1	34927	0.229922	0.0253067
1	34929	0.148743	0.041688
1	34930	0.203343	0.0236085
1	34945	0.116314	0.0192099
1	34964	0.0612857	0.017413
1	34988	0.278323	0.0192
1	34999	0.345923	0.0880678
1	35020	0.126721	0.030595
1	35073	0.0939292	0.0255241
1	35079	0.18989	0.0206049
1	35127	0.129002	0.0313799
1	35131	0.112308	0.0295014
1	35138	0.160877	0.0197293
1	35148	0.158247	0.038167
1	35169	0.126658	0.0229835
1	35170	0.108977	0.0264337
1	35175	0.0778688	0.0210252
1	35196	0.139638	0.0166549
1	35243	0.162942	0.0314196
1	35276	0.125591	0.0376902
1	35283	0.113967	0.0289579
1	35291	0.109542	0.0312134
1	35297	0.225764	0.0192076
1	35338	0.115359	0.029984
1	35341	0.0822941	0.0236963
1	35345	0.140524	0.0221907
1	35371	0.16288	0.0220278
1	35545	0.130047	0.0379264
1	35552	0.151737	0.0379367
1	35600	0.195985	0.0319591
1	35656	0.241056	0.0184405
1	35661	0.0766239	0.019088
1	35664	0.202107	0.0607689
1	35745	0.274244	0.0635399
1	35747	0.138695	0.0419444
1	35784	0.298822	0.0198238
1	35787	0.116168	0.0331326
1	35813	0.129153	0.0251466
1	35881	0.114124	0.0260301
1	35887	0.282688	0.0265352
1	35895	0.0738949	0.0217703
1	35899	0.10638	0.030296
1	35918	0.149776	0.0262131
1	35929	0.11278	0.0322676
1	35954	0.206494	0.0286605
1	35982	0.262384	0.0295828
1	36039	0.225743	0.0198979
1	36069	0.191532	0.0315417
1	36092	0.103679	0.0256734
1	36127	0.162007	0.041251
1	36148	0.090824	0.0236058
1	36149	0.133224	0.0343719
1	36166	0.251272	0.0214379
1	36217	0.101103	0.0265773
1	36249	0.322742	0.0198905
1	36333	0.246243	0.0179658
1	36348	0.192877	0.016688
1	36377	0.272033	0.0324333
1	36394	0.201247	0.0144426
1	36400	0.200859	0.0211151
1	36429	0.0939712	0.0229583
1	36438	0.167798	0.0454703
1	36473	0.112455	0.0330092
1	36480	0.103346	0.023496
1	36483	0.155078	0.0286438
1	36533	0.156794	0.0426832
1	36536	0.183996	0.0225929
1	36537	0.0974566	0.0275378
1	36563	0.258054	0.0284632
1	36638	0.109812	0.0282274
1	36639	0.103881	0.0266569
1	36699	0.279583	0.0262552
1	36708	0.129262	0.0372717
1	36752	0.110105	0.0303432
1	36788	0.191697	0.0161098
1	36852	0.136553	0.0281435
1	36855	0.134676	0.0182698
1	36859	0.115336	0.0343133
1	36860	0.0941865	0.0253492
1	36879	0.0889227	0.0204712
1	36886	0.285623	0.0305739
1	36910	0.0716826	0.0216439
1	36915	0.0871896	0.0235132
1	36930	0.104387	0.031544
1	36946	0.0894736	0.0228822
1	37052	0.109525	0.0276373
1	37054	0.144001	0.0414216
1	37062	0.110304	0.0290937
1	37063	0.202944	0.0431827
1	37166	0.0645255	0.0184182
1	37190	0.188337	0.0198816
1	37204	0.150881	0.0286165
1	37218	0.148533	0.0203434
1	37223	0.0871929	0.0243251
1	37228	0.145593	0.0314791
1	37245	0.209106	0.0194376
1	37256	0.113611	0.0321226
1	37261	0.276478	0.0234124
1	37286	0.0695614	0.0189663
1	37326	0.159841	0.0429169
1	37376	0.248309	0.0192851
1	37403	0.101309	0.0272969
1	37425	0.175514	0.052452
1	37449	0.0874157	0.0238945
1	37455	0.0847322	0.0227372
1	37527	0.115172	0.0346775
1	37540	0.196377	0.0411594
1	37548	0.0955431	0.0229317
1	37570	0.195604	0.0190155
1	37581	0.0698519	0.0210435
1	37582	0.0939164	0.0256271
1	37597	0.166306	0.0468391
1	37612	0.10218	0.0272924
1	37671	0.0887199	0.0260507
1	37673	0.102894	0.0209315
1	37694	0.250416	0.0642331
1	37700	0.10987	0.027345
1	37709	0.115277	0.0308961
1	37718	0.15218	0.0377996
1	37720	0.0750644	0.0219906
1	37722	0.133713	0.0360384
1	37779	0.170376	0.050152
1	37798	0.0858853	0.0223164
1	37817	0.12343	0.0324386
1	37833	0.130502	0.0381339
1	37899	0.10306	0.0243715
1	37937	0.150504	0.0423139
1	37952	0.0881341	0.0250748
1	37970	0.13026	0.0302123
1	38003	0.138307	0.0406538
1	38016	0.249035	0.0176299
1	38048	0.0974808	0.0255504
1	38080	0.0872201	0.022181
1	38092	0.113693	0.0242085
1	38126	0.289718	0.0316339
1	38171	0.0796447	0.0223853
1	38174	0.0983771	0.0182671
1	38204	0.117357	0.0194344
1	38213	0.0895326	0.017117
1	38246	0.11662	0.0312481
1	38356	0.129697	0.0361856
1	38423	0.144454	0.0413123
1	38456	0.1117	0.027459
1	38497	0.0963553	0.0218394
1	38506	0.121296	0.029739
1	38519	0.126989	0.0168892
1	38535	0.139035	0.0196496
1	38542	0.0714313	0.0210833
1	38546	0.149806	0.0319972
1	38550	0.180211	0.0151533
1	38552	0.0884449	0.0227662
1	38582	0.134183	0.037512
1	38616	0.13779	0.0180829
1	38696	0.105599	0.0256065
1	38699	0.150062	0.040276
1	38710	0.0930231	0.0267139
1	38723	0.116195	0.033991
1	38753	0.334291	0.0221676
1	38763	0.164204	0.0267073
1	38867	0.259153	0.0142842
1	38915	0.151446	0.0274113
1	38920	0.130568	0.0312829
1	38953	0.117489	0.0195993
1	38954	0.165185	0.0248969
1	38963	0.111316	0.0300714
1	38966	0.119173	0.0269303
1	38975	0.141588	0.0375465
1	39058	0.108442	0.0314813
1	39065	0.20991	0.0264094
1	39104	0.105387	0.0301858
1	39125	0.169161	0.0313316
1	39127	0.379955	0.0268761
1	39173	0.205672	0.0446829
1	39198	0.0939186	0.0274396
1	39280	0.151586	0.0310356
1	39312	0.140628	0.0358089
1	39378	0.260341	0.0218665
1	39383	0.13169	0.0398313
1	39404	0.145071	0.0428062
1	39412	0.0860964	0.0222968
1	39435	0.281343	0.022297
1	39445	0.120365	0.029207
1	39450	0.125853	0.0232759
1	39491	0.107722	0.0299288
1	39500	0.0875024	0.0220509
1	39537	0.215098	0.0215627
1	39547	0.122577	0.0338233
1	39551	0.114495	0.0225152
1	39588	0.2083	0.0421017
1	39603	0.0962607	0.0274135
1	39613	0.121696	0.0332027
1	39624	0.118712	0.0284421
1	39629	0.184574	0.0423626
1	39655	0.143604	0.0217874
1	39729	0.113393	0.0295027
1	39783	0.131869	0.0373413
1	39812	0.273604	0.0267389
1	39856	0.0840036	0.0215252
1	39858	0.0925332	0.0207629
1	39899	0.157247	0.0287176
1	39902	0.129855	0.0393194
1	39937	0.0815921	0.0244171
1	39942	0.0964522	0.0282975
1	39973	0.118446	0.0350861
1	39982	0.215745	0.0369922
1	39999	0.144546	0.0270501
1	40015	0.229066	0.0344106
1	40029	0.155848	0.0443053
1	40045	0.0904338	0.0248555
1	40049	0.0919445	0.027698
1	40051	0.0720301	0.0202044
1	40116	0.231692	0.0679455
1	40123	0.115584	0.0242494
1	40206	0.0731127	0.0196373
1	40265	0.127061	0.0187694
1	40329	0.19946	0.0256277
1	40337	0.103333	0.0297953
1	40346	0.309473	0.0396009
1	40370	0.144479	0.0293586
1	40398	0.108033	0.0277385
1	40434	0.0946174	0.0237864
1	40477	0.0692324	0.0196511
1	40554	0.13863	0.0332164
1	40604	0.257375	0.0189453
1	40614	0.0923389	0.0179172
1	40634	0.09872	0.0277205
1	40656	0.0951167	0.0229338
1	40675	0.076355	0.02126
1	40716	0.24871	0.0718664
1	40804	0.0869778	0.0260438
1	40814	0.110372	0.0326428
1	40876	0.0955097	0.0203792
1	40911	0.231424	0.0243433
1	41025	0.0771607	0.020354
1	41059	0.196723	0.0188496
1	41155	0.0850822	0.0254461
1	41160	0.106325	0.021951
1	41173	0.114635	0.0324554
1	41176	0.077696	0.02164
1	41193	0.208892	0.015401
1	41196	0.186428	0.0267729
1	41207	0.11466	0.034204
1	41209	0.0977577	0.0246892
1	41229	0.224867	0.0204199
1	41265	0.236175	0.0217146
1	41282	0.111945	0.0250247
1	41298	0.119344	0.031033
1	41303	0.0937041	0.022187
1	41319	0.082479	0.0224245
1	41356	0.0899309	0.0267007
1	41357	0.109561	0.0199605
1	41445	0.112914	0.0339635
1	41451	0.110855	0.0251444
1	41526	0.130877	0.0362255
1	41545	0.0770171	0.0201649
1	41571	0.215647	0.0308934
1	41581	0.185593	0.0302506
1	41604	0.0572274	0.0169749
1	41628	0.0780685	0.0195428
1	41630	0.110531	0.0285383
1	41637	0.169211	0.0422225
1	41705	0.122618	0.0318586
1	41726	0.145924	0.0296238
1	41754	0.103983	0.0294512
1	41770	0.288582	0.0517715
1	41771	0.184851	0.0314434
1	41815	0.233756	0.024823
1	41838	0.102566	0.0275904
1	41846	0.123294	0.0329511
1	41860	0.113341	0.0330724
1	41871	0.149866	0.0326086
1	41884	0.127613	0.0323338
1	41941	0.0777622	0.022574
1	41978	0.132576	0.0244096
1	41988	0.146865	0.0419778
1	41996	0.198569	0.0411674
1	42037	0.291303	0.0241904
1	42064	0.147569	0.0158313
1	42172	0.142674	0.0194114
1	42173	0.108498	0.0221187
1	42206	0.101606	0.0276637
1	42231	0.181202	0.0218884
1	42254	0.0657056	0.0186333
1	42265	0.118488	0.025319
1	42270	0.0907881	0.0255179
1	42271	0.159933	0.0321136
1	42278	0.115952	0.0283483
1	42320	0.140687	0.0210892
1	42343	0.118117	0.02471
1	42348	0.178556	0.0264991
1	42375	0.185297	0.0274206
1	42445	0.165825	0.0212852
1	42477	0.103906	0.024343
1	42481	0.0794741	0.0206174
1	42548	0.0680035	0.0193695
1	42569	0.105488	0.026564
1	42587	0.248009	0.0181372
1	42646	0.339	0.0330695
1	42678	0.106774	0.027864
1	42693	0.0767567	0.0199851
1	42755	0.123435	0.0242164
1	42773	0.0747308	0.0222413
1	42787	0.333109	0.0251804
1	42789	0.10101	0.0284463
1	42796	0.134306	0.0157392
1	42820	0.25136	0.0216674
1	42833	0.0942032	0.0224448
1	42892	0.17166	0.0249728
1	42899	0.160291	0.0477937
1	42954	0.110814	0.0226431
1	42966	0.187767	0.0225595
1	42975	0.433892	0.0178508
1	42977	0.0879845	0.0242209
1	43012	0.0818261	0.0238628
1	43014	0.128371	0.0318752
1	43037	0.112748	0.0257124
1	43052	0.303967	0.0328771
1	43057	0.25885	0.0194627
1	43065	0.114159	0.0266335
1	43098	0.180395	0.0381772
1	43196	0.250947	0.0239832
1	43254	0.174892	0.0454013
1	43356	0.117541	0.0291163
1	43400	0.0929992	0.0280505
1	43468	0.142206	0.0266704
1	43485	0.0743233	0.0216045
1	43492	0.184268	0.0513241
1	43559	0.185198	0.0134392
1	43573	0.152649	0.0312769
1	43580	0.0988019	0.0237603
1	43581	0.137507	0.0386866
1	43614	0.0996409	0.0234779
1	43699	0.115232	0.0199313
1	43713	0.111544	0.0280493
1	43767	0.0983839	0.0265282
1	43823	0.101299	0.0263993
1	43828	0.0634485	0.0189534
1	43849	0.155791	0.0422475
1	43856	0.13554	0.0364516
1	43869	0.123451	0.0340089
1	43982	0.0745686	0.0208476
1	44045	0.129904	0.03924
1	44055	0.155211	0.0453222
1	44067	0.113316	0.0339984
1	44069	0.100808	0.0285041
1	44135	0.128627	0.0337574
1	44149	0.0853003	0.0249166
1	44165	0.275108	0.0685971
1	44175	0.211245	0.0568041
1	44188	0.21145	0.0233469
1	44226	0.127186	0.0267615
1	44272	0.114106	0.0234889
1	44289	0.18055	0.0262804
1	44298	0.0816017	0.0211688
1	44316	0.106662	0.0284681
1	44330	0.0853079	0.023106
1	44425	0.21492	0.0409585
1	44466	0.165058	0.0373845
1	44512	0.0905749	0.0274206
1	44541	0.189562	0.0383145
1	44549	0.238295	0.0715047
1	44605	0.193766	0.0179326
1	44606	0.0819513	0.022488
1	44617	0.190416	0.0226766
1	44634	0.0843335	0.0224769
1	44653	0.0883682	0.0234545
1	44687	0.0748192	0.022074
1	44696	0.0758792	0.0157999
1	44705	0.0768161	0.02235
1	44735	0.152435	0.0264998
1	44797	0.259353	0.0151459
1	44830	0.0741873	0.0215697
1	44840	0.145064	0.0205255
1	44910	0.166423	0.0432886
1	44940	0.0950486	0.0281589
1	44963	0.21632	0.026535
1	45030	0.116427	0.0279067
1	45052	0.101041	0.024448
1	45053	0.0742399	0.0183822
1	45067	0.151102	0.0230808
1	45075	0.134747	0.0336541
1	45077	0.290613	0.032321
1	45080	0.124811	0.0315988
1	45115	0.236427	0.0202605
1	45134	0.202359	0.0254169
1	45160	0.0868143	0.0243017
1	45166	0.132328	0.0304416
1	45189	0.0849842	0.0231934
1	45239	0.141873	0.0361161
1	45255	0.0995428	0.0296952
1	45266	0.122179	0.0341497
1	45294	0.159235	0.0475872
1	45295	0.0897089	0.0173356
1	45331	0.248952	0.0220027
1	45372	0.0644717	0.017656
1	45409	0.144498	0.0327316
1	45437	0.305095	0.0183128
1	45443	0.142757	0.0287312
1	45446	0.28566	0.0179734
1	45457	0.275218	0.0209806
1	45485	0.11257	0.0262488
1	45522	0.2289	0.0616688
1	45549	0.0785669	0.0235519
1	45559	0.211458	0.0288083
1	45604	0.110622	0.0234164
1	45635	0.213334	0.0251947
1	45645	0.174122	0.0404908
1	45679	0.115966	0.0272328
1	45687	0.224198	0.0166882
1	45698	0.19846	0.0262262
1	45708	0.202758	0.0548438
1	45732	0.0846665	0.0239535
1	45748	0.271969	0.0171623
1	45790	0.278146	0.0183989
1	45791	0.157961	0.0451097
1	45801	0.142876	0.0417714
1	45806	0.174319	0.0230947
1	45807	0.225934	0.0185418
1	45840	0.160921	0.0454704
1	45855	0.151817	0.0307293
1	45877	0.137063	0.0283959
1	45900	0.16805	0.038941
1	45917	0.232746	0.0282049
1	46012	0.15897	0.0350525
1	46110	0.122061	0.030244
1	46142	0.0775279	0.0195578
1	46189	0.256466	0.0189623
1	46258	0.108758	0.0256507
1	46262	0.123071	0.0370407
1	46264	0.153714	0.040645
1	46296	0.246187	0.0224527
1	46370	0.139747	0.0370236
1	46382	0.0799221	0.022345
1	46426	0.0777942	0.0230321
1	46533	0.207256	0.015097
1	46538	0.186127	0.0209724
1	46543	0.117246	0.0340828
1	46586	0.231387	0.0241364
1	46602	0.161621	0.0271172
1	46620	0.27225	0.0213815
1	46644	0.0873249	0.0257639
1	46653	0.10668	0.0258869
1	46722	0.285877	0.0823439
1	46740	0.109675	0.0312372
1	46786	0.244884	0.0341765
1	46797	0.105979	0.0282334
1	46806	0.117464	0.0352207
1	46850	0.139248	0.0319324
1	46852	0.253768	0.0165154
1	46900	0.096238	0.0281053
1	46932	0.117081	0.0330775
1	46959	0.0629268	0.0185723
1	47050	0.149951	0.0352641
1	47066	0.0967792	0.0282967
1	47087	0.0958855	0.0214532
1	47094	0.276368	0.0393013
1	47117	0.0998766	0.0260892
1	47121	0.0918298	0.0267461
1	47136	0.112153	0.0291749
1	47137	0.104891	0.0284162
1	47145	0.126058	0.0216748
1	47168	0.0966586	0.0270608
1	47194	0.0616975	0.0171211
1	47202	0.107774	0.0225818
1	47277	0.17638	0.0271536
1	47284	0.130996	0.0342052
1	47357	0.279911	0.0132461
1	47364	0.0932852	0.0220414
1	47373	0.144614	0.0286241
1	47417	0.0684317	0.019098
1	47438	0.109838	0.0239927
1	47441	0.198196	0.0285658
1	47501	0.167451	0.0347687
1	47503	0.188724	0.0328668
1	47504	0.148749	0.0230914
1	47507	0.107333	0.0255413
1	47564	0.177835	0.0271612
1	47571	0.0885071	0.0259942
1	47611	0.115476	0.0276136
1	47665	0.208531	0.0307526
1	47692	0.0996707	0.0183416
1	47725	0.170906	0.0248736
1	47740	0.112275	0.032159
1	47757	0.119331	0.0303749
1	47776	0.0770711	0.0217108
1	47813	0.214399	0.0472583
1	47858	0.202775	0.0521999
1	47892	0.165216	0.0195675
1	47903	0.182666	0.0221849
1	47911	0.265198	0.0235184
1	47942	0.0796832	0.0193665
1	47944	0.129982	0.0372587
1	48017	0.102421	0.0250509
1	48026	0.0884603	0.0253748
1	48036	0.0857973	0.0208562
1	48051	0.122761	0.0288646
1	48060	0.110234	0.0326788
1	48075	0.317608	0.0199457
1	48108	0.107576	0.0307528
1	48117	0.0813386	0.0232661
1	48250	0.210932	0.0288079
1	48296	0.129773	0.024801
1	48364	0.159664	0.0396563
1	48368	0.0898023	0.0267633
1	48395	0.259408	0.0202968
1	48411	0.0683975	0.0198144
1	48432	0.0750264	0.0182937
1	48481	0.225578	0.0291389
1	48515	0.204119	0.0269599
1	48582	0.141009	0.0335252
1	48633	0.0943149	0.0279391
1	48655	0.168653	0.0449625
1	48667	0.109757	0.0326463
1	48688	0.089468	0.0204193
1	48746	0.0922242	0.0262355
1	48789	0.167297	0.0481863
1	48809	0.150058	0.0277993
1	48822	0.255953	0.03532
1	48828	0.161006	0.0407192
1	48853	0.151901	0.0377623
1	48886	0.092523	0.0244882
1	48892	0.115163	0.0227059
1	48910	0.118353	0.0337861
1	48918	0.115521	0.025029
1	48995	0.0894318	0.0213029
1	49038	0.101482	0.0266951
1	49111	0.129186	0.0348169
1	49141	0.129893	0.0291316
1	49147	0.0862441	0.020748
1	49200	0.222843	0.0264889
1	49224	0.113734	0.0330601
1	49232	0.120101	0.0237335
1	49282	0.134744	0.0202365
1	49283	0.155258	0.0387531
1	49324	0.197755	0.0154925
1	49354	0.121026	0.0351592
1	49358	0.0824437	0.0143954
1	49361	0.0982434	0.0282139
1	49366	0.106386	0.0213894
1	49373	0.0684592	0.0165914
1	49375	0.0912818	0.0238952
1	49428	0.0957082	0.0253838
1	49499	0.159747	0.0199476
1	49512	0.114839	0.0272287
1	49540	0.0959393	0.0190958
1	49550	0.0978576	0.0283063
1	49569	0.0987769	0.0295827
1	49571	0.175163	0.0270883
1	49582	0.155468	0.0381005
1	49585	0.473486	0.0215344
1	49689	0.10566	0.0311511
1	49697	0.0704892	0.0165854
1	49714	0.152608	0.0393089
1	49758	0.106952	0.0286545
1	49766	0.13949	0.0200742
1	49772	0.385412	0.0606145
1	49783	0.284703	0.0166094
1	49785	0.102737	0.0290124
1	49815	0.12823	0.0342856
1	49848	0.154225	0.0196208
1	49911	0.0991711	0.0262039
1	49968	0.125726	0.033997
1	49977	0.0705893	0.0202056
1	50009	0.183093	0.033406
1	50042	0.136855	0.0404883
1	50043	0.0958856	0.0219748
1	50057	0.317569	0.018808
1	50099	0.109961	0.0304032
1	50128	0.0962308	0.0209359
1	50129	0.0906476	0.0231865
1	50185	0.138565	0.0318496
1	50199	0.246679	0.0170792
1	50327	0.202395	0.0348972
1	50343	0.0941725	0.02344
1	50392	0.169005	0.0439095
1	50411	0.104221	0.0263141
1	50437	0.120205	0.0268434
1	50446	0.111924	0.0289733
1	50469	0.108134	0.031757
1	50500	0.0941058	0.0268062
1	50536	0.116782	0.0315983
1	50635	0.228271	0.0347608
1	50665	0.154781	0.0168571
1	50691	0.121015	0.0282053
1	50758	0.119902	0.0216029
1	50799	0.0937844	0.0262257
1	50872	0.0815497	0.0239536
1	50885	0.0928262	0.0228541
1	50924	0.295806	0.0294777
1	51032	0.114768	0.0304722
1	51059	0.29453	0.0174066
1	51063	0.122496	0.0249561
1	51089	0.163316	0.0202016
1	51106	0.107807	0.0323497
1	51117	0.209045	0.042782
1	51168	0.197512	0.0206767
1	51172	0.105917	0.023985
1	51220	0.109273	0.0259554
1	51228	0.178799	0.0217066
1	51232	0.303382	0.0261998
1	51299	0.167577	0.0207882
1	51332	0.0857904	0.0250702
1	51372	0.107668	0.026929
1	51376	0.192053	0.0261691
1	51405	0.0966999	0.0287254
1	51412	0.0893141	0.0256236
1	51447	0.324808	0.0203033
1	51461	0.0839024	0.0249428
1	51533	0.147299	0.0303276
1	51591	0.107776	0.0222743
1	51620	0.10694	0.023218
1	51636	0.0707971	0.0165194
1	51675	0.274484	0.0308532
1	51700	0.107693	0.0259168
1	51737	0.10615	0.0168033
1	51787	0.075271	0.021585
1	51814	0.124424	0.0310441
1	51816	0.124785	0.0233989
1	51893	0.262883	0.031291
1	51917	0.204579	0.017454
1	51918	0.308898	0.0389349
1	51928	0.0660939	0.0195621
1	51936	0.0906937	0.0198025
1	51939	0.124184	0.0320487
1	51965	0.128513	0.0314366
1	51977	0.0968738	0.0273822
1	51997	0.0913336	0.0232396
1	52048	0.0694695	0.0188613
1	52121	0.150285	0.040913
1	52155	0.234767	0.0204533
1	52158	0.111489	0.0301059
1	52160	0.105846	0.0226544
1	52354	0.133148	0.033007
1	52396	0.154343	0.040234
1	52426	0.0934845	0.0230533
1	52449	0.227463	0.0236596
1	52475	0.0964709	0.0215553
1	52487	0.0953171	0.0238006
1	52515	0.0783087	0.0222474
1	52554	0.103875	0.0293168
1	52598	0.0855388	0.0225182
1	52613	0.108882	0.0317743
1	52619	0.125571	0.036159
1	52627	0.0968753	0.0276783
1	52668	0.139833	0.0281096
1	52720	0.178057	0.040217
1	52756	0.0832065	0.0246183
1	52798	0.0950341	0.0242509
1	52814	0.0916115	0.0219137
1	52828	0.161279	0.0293967
1	52833	0.221046	0.0629256
1	52865	0.0744641	0.0179122
1	52888	0.277055	0.0176276
1	52917	0.105766	0.0310395
1	52951	0.0951319	0.02803
1	52975	0.232604	0.0189549
1	53004	0.167417	0.0190701
1	53061	0.12899	0.0360286
1	53087	0.210733	0.016117
1	53088	0.111625	0.022267
1	53147	0.234892	0.0292938
1	53181	0.0920526	0.0199848
1	53217	0.0798974	0.0224511
1	53290	0.114735	0.033246
1	53333	0.193073	0.0320851
1	53394	0.0793233	0.0202585
1	53411	0.0925874	0.0235268
1	53439	0.101164	0.0276861
1	53450	0.0871665	0.0228515
1	53542	0.132487	0.0382129
1	53598	0.0956502	0.028221
1	53620	0.21872	0.0186177
1	53651	0.169929	0.0356731
1	53715	0.167312	0.0269996
1	53748	0.191589	0.0187057
1	53749	0.19334	0.057236
1	53798	0.0993428	0.0237179
1	53833	0.0937779	0.0220728
1	53837	0.234874	0.0208453
1	53842	0.118279	0.0326307
1	53854	0.0861313	0.0195557
1	53872	0.0867163	0.0248942
1	53909	0.266997	0.0164961
1	53982	0.164923	0.0156704
1	54004	0.114168	0.0344942
1	54017	0.275724	0.0237901
1	54074	0.0844984	0.0231898
1	54083	0.273282	0.0113778
1	54098	0.127065	0.0317616
1	54100	0.115898	0.0265963
1	54113	0.230706	0.02875
1	54124	0.0865929	0.0243248
1	54138	0.104588	0.0272112
1	54169	0.0756378	0.0202821
1	54172	0.128126	0.0206176
1	54207	0.0977014	0.0256929
1	54219	0.0954923	0.0232805
1	54232	0.0886943	0.0235403
1	54248	0.130991	0.0244717
1	54255	0.163503	0.0274227
1	54271	0.0999786	0.0298321
1	54328	0.218619	0.0245526
1	54349	0.28669	0.0231549
1	54386	0.14086	0.032113
1	54437	0.112015	0.0208108
1	54440	0.0799035	0.0220015
1	54470	0.091904	0.0266073
1	54471	0.0659006	0.0156142
1	54558	0.14838	0.0205291
1	54586	0.0872495	0.023567
1	54683	0.111331	0.0328254
1	54699	0.0771116	0.0223624
1	54754	0.0986776	0.0296373
1	54777	0.0974529	0.0278762
1	54810	0.26448	0.017728
1	54861	0.146269	0.030806
1	54891	0.120381	0.0273611
1	54913	0.234601	0.0249793
1	54919	0.127057	0.0254176
1	54927	0.0741903	0.0199629
1	54970	0.219429	0.0166531
1	54979	0.112203	0.0205187
1	55044	0.149978	0.027939
1	55074	0.150795	0.0452616
1	55088	0.142011	0.0174818
1	55102	0.119012	0.0332776
1	55107	0.131596	0.0394598
1	55113	0.0740929	0.0210821
1	55134	0.0744753	0.0212853
1	55165	0.247016	0.0152965
1	55187	0.148638	0.0194192
1	55189	0.108103	0.0326077
1	55203	0.101217	0.025728
1	55244	0.076487	0.0230065
1	55304	0.164361	0.022793
1	55350	0.10116	0.027749
1	55352	0.0983361	0.0284346
1	55357	0.0965191	0.0221224
1	55379	0.161742	0.0275802
1	55385	0.235204	0.0176555
1	55386	0.189148	0.0184536
1	55410	0.0917216	0.0219531
1	55431	0.101642	0.0245713
1	55433	0.115993	0.0347241
1	55458	0.094191	0.0272074
1	55510	0.146083	0.0234562
1	55522	0.0838377	0.0234349
1	55534	0.0911765	0.0214659
[truncated: 58,384 more rows]

## Sheet: Tab J. Aggeli 2021 HY3 BASIL
Replicate	Time (cycle)	Mean-fitness(1/cycle)
1	1	0.0194916
1	3	0.116284
1	5	0.0291908
1	7	0.150672
1	9	0.170152
1	11	0.206268
1	13	0.318872
1	15	0.411795
1	17	0.581964
1	19	0.440451
2	1	0.0339455
2	2.5	0.19536
2	4	0.00911733
2	5.5	0.225732
2	7.5	0.134405
2	10	0.246357
2	12	0.290595
2	13.5	0.331189
2	15	0.320512
2	17.5	0.359547
2	19.5	0.321018
Replicate	BCID_Bayes	s_mean(1/cycle)	s_std(1/cycle)
1	5	0.396703	0.0238913
1	8	0.127686	0.0376113
1	10	0.168577	0.0293362
1	20	0.131471	0.0272634
1	21	0.107227	0.0324581
1	28	0.146593	0.0235136
1	42	0.376923	0.0193698
1	48	0.278801	0.0259374
1	58	0.129493	0.0381371
1	59	0.100618	0.0256324
1	60	0.0899356	0.0269018
1	62	0.300585	0.0168008
1	65	0.322634	0.0192228
1	74	0.0892565	0.0270392
1	75	0.159945	0.0221429
1	76	0.11995	0.0256114
1	80	0.127738	0.0242865
1	98	0.328192	0.0351762
1	111	0.118667	0.0253835
1	112	0.10841	0.0236613
1	114	0.137194	0.029092
1	115	0.09982	0.0274714
1	117	0.310754	0.0163549
1	124	0.127554	0.0232573
1	130	0.133168	0.0333028
1	133	0.134472	0.0328559
1	136	0.14643	0.0432964
1	145	0.209775	0.0227675
1	157	0.110043	0.0253534
1	158	0.138439	0.0314309
1	165	0.146007	0.0281734
1	171	0.325356	0.0217248
1	177	0.13757	0.0253109
1	180	0.0998966	0.0292925
1	185	0.0933984	0.0211729
1	191	0.0903239	0.0238421
1	202	0.181593	0.0356731
1	209	0.123473	0.0283821
1	230	0.145003	0.0341541
1	233	0.120057	0.0332052
1	236	0.3446	0.0221372
1	242	0.118468	0.0275464
1	247	0.117502	0.023129
1	248	0.13102	0.0313822
1	249	0.182944	0.029641
1	276	0.353226	0.0206144
1	277	0.167219	0.0278005
1	279	0.195739	0.0280334
1	289	0.336129	0.0211613
1	301	0.112275	0.0335927
1	311	0.133915	0.037467
1	336	0.0971355	0.0222924
1	341	0.121049	0.0297368
1	354	0.43496	0.0211406
1	355	0.151452	0.0292513
1	363	0.136867	0.0259432
1	369	0.128335	0.037275
1	370	0.128877	0.0252692
1	373	0.156351	0.0253493
1	377	0.134908	0.0274371
1	380	0.115518	0.0230839
1	390	0.14579	0.0289234
1	394	0.167116	0.0422936
1	406	0.220678	0.0180084
1	408	0.122658	0.0253492
1	415	0.122359	0.031541
1	431	0.256067	0.0243455
1	442	0.147411	0.0356423
1	470	0.119211	0.0180434
1	480	0.237446	0.0252237
1	484	0.160567	0.0446357
1	487	0.136184	0.0264337
1	490	0.300607	0.026338
1	498	0.142634	0.0410175
1	506	0.0936927	0.0240978
1	512	0.109385	0.0235879
1	523	0.159773	0.0347549
1	526	0.305784	0.0209573
1	528	0.1903	0.025911
1	534	0.102089	0.028761
1	536	0.0898937	0.0265108
1	571	0.0992952	0.0272018
1	574	0.291367	0.0174093
1	576	0.108469	0.0283082
1	583	0.0943307	0.0281368
1	588	0.362485	0.0229391
1	591	0.270402	0.0300264
1	597	0.178653	0.0474595
1	599	0.111388	0.0302049
1	614	0.137899	0.0199818
1	617	0.0877072	0.0216952
1	618	0.146314	0.0196642
1	621	0.147717	0.0312247
1	629	0.0905393	0.0269659
1	632	0.357084	0.0243052
1	635	0.218457	0.026347
1	637	0.111366	0.0289303
1	655	0.119208	0.0332035
1	656	0.125162	0.0289839
1	658	0.127675	0.0363797
1	661	0.155083	0.024156
1	684	0.170111	0.0414164
1	690	0.10675	0.0275665
1	700	0.0923003	0.0263283
1	703	0.115895	0.0344262
1	708	0.0913213	0.0256046
1	732	0.249282	0.028628
1	737	0.192409	0.0504435
1	739	0.0934328	0.0259513
1	745	0.129606	0.0297761
1	751	0.20934	0.0460765
1	754	0.129128	0.0343493
1	760	0.24002	0.0185801
1	768	0.165037	0.0258991
1	782	0.123683	0.026047
1	801	0.146818	0.023542
1	813	0.116159	0.0204444
1	830	0.321977	0.0294267
1	833	0.149751	0.0439701
1	835	0.426947	0.0240592
1	845	0.181141	0.0257806
1	847	0.154162	0.0410272
1	848	0.106559	0.0253497
1	858	0.123977	0.0255698
1	871	0.361964	0.0234823
1	896	0.134416	0.0295642
1	898	0.119408	0.0280117
1	907	0.240366	0.0181636
1	909	0.301044	0.0259463
1	912	0.125129	0.0317263
1	915	0.141965	0.0290014
1	918	0.163616	0.0481629
1	937	0.0926524	0.0243781
1	938	0.112474	0.030039
1	945	0.199034	0.0277841
1	965	0.0937146	0.0243165
1	972	0.234413	0.0607011
1	977	0.139704	0.0268116
1	980	0.163532	0.0343103
1	996	0.0952826	0.0256223
1	1004	0.197927	0.0255124
1	1006	0.139437	0.0332109
1	1020	0.129625	0.0281545
1	1029	0.119635	0.0210538
1	1030	0.0851884	0.0210928
1	1033	0.374714	0.0317814
1	1041	0.169531	0.0249938
1	1043	0.181925	0.054699
1	1044	0.108905	0.0251988
1	1045	0.100976	0.0294107
1	1060	0.343788	0.0279246
1	1070	0.164917	0.0262458
1	1078	0.151257	0.0277913
1	1081	0.262773	0.0239296
1	1083	0.0822721	0.0209775
1	1084	0.217885	0.0374882
1	1090	0.234701	0.0407206
1	1093	0.180167	0.0228532
1	1095	0.122704	0.0369491
1	1097	0.117361	0.0351425
1	1105	0.113661	0.0251205
1	1110	0.189208	0.0363729
1	1115	0.204268	0.0320788
1	1119	0.276514	0.0170119
1	1130	0.249241	0.0237185
1	1132	0.0957415	0.0230671
1	1136	0.0898882	0.0256504
1	1153	0.15292	0.0200899
1	1157	0.106025	0.0288275
1	1158	0.231374	0.0150546
1	1161	0.18627	0.0522531
1	1165	0.327821	0.014265
1	1174	0.179234	0.0161248
1	1191	0.106127	0.0275392
1	1205	0.144187	0.0268384
1	1207	0.242067	0.0187082
1	1214	0.228812	0.0239015
1	1224	0.193559	0.0369072
1	1233	0.0810639	0.0226747
1	1250	0.331214	0.0214793
1	1262	0.277672	0.0228124
1	1263	0.0956782	0.0286529
1	1271	0.267239	0.0240705
1	1285	0.104862	0.0264561
1	1288	0.0865685	0.0251418
1	1292	0.120671	0.020695
1	1294	0.143791	0.03777
1	1295	0.110728	0.0297701
1	1299	0.169542	0.036318
1	1307	0.309531	0.0299174
1	1314	0.126265	0.0321262
1	1315	0.0764017	0.0231268
1	1318	0.108575	0.0273289
1	1324	0.295051	0.0239183
1	1329	0.145972	0.0345477
1	1330	0.112312	0.0334425
1	1341	0.123509	0.0342586
1	1345	0.267272	0.026358
1	1372	0.259296	0.0233233
1	1382	0.178298	0.0279288
1	1391	0.161096	0.0436747
1	1396	0.104147	0.025252
1	1397	0.302196	0.0241561
1	1399	0.1422	0.0293703
1	1401	0.0919175	0.0218347
1	1405	0.15767	0.0281292
1	1406	0.198685	0.0426932
1	1428	0.238196	0.0460777
1	1434	0.146133	0.0222206
1	1437	0.127991	0.0296179
1	1444	0.111244	0.0264171
1	1447	0.099199	0.023699
1	1465	0.341759	0.0281617
1	1471	0.132811	0.0331175
1	1483	0.311285	0.0167554
1	1490	0.15266	0.0219518
1	1495	0.121949	0.0330997
1	1497	0.133007	0.0362593
1	1498	0.119601	0.031867
1	1499	0.156297	0.0225411
1	1503	0.144923	0.0339664
1	1505	0.0768728	0.0232457
1	1512	0.250419	0.0344734
1	1515	0.139048	0.0315856
1	1522	0.139928	0.0263522
1	1529	0.177168	0.0485032
1	1530	0.208714	0.0477428
1	1535	0.147918	0.0363545
1	1538	0.368648	0.0292235
1	1557	0.12005	0.0198989
1	1559	0.292972	0.0245516
1	1567	0.105056	0.0290358
1	1577	0.148328	0.0236266
1	1579	0.128392	0.0288952
1	1594	0.163094	0.0426076
1	1597	0.164516	0.0349322
1	1616	0.316429	0.0274743
1	1624	0.144039	0.0361355
1	1625	0.186981	0.022626
1	1642	0.159483	0.03513
1	1654	0.357037	0.0371114
1	1656	0.124356	0.0206238
1	1669	0.196199	0.0576539
1	1675	0.0850676	0.0241182
1	1677	0.139696	0.0339811
1	1682	0.0859473	0.0215379
1	1712	0.313994	0.0167321
1	1715	0.24633	0.0193604
1	1720	0.303819	0.0218712
1	1723	0.29274	0.0745203
1	1740	0.11475	0.028347
1	1751	0.365996	0.0182236
1	1763	0.429984	0.0207598
1	1765	0.315316	0.0154991
1	1778	0.164013	0.0266848
1	1784	0.130655	0.0379819
1	1786	0.118284	0.0261754
1	1793	0.175321	0.0327149
1	1801	0.418347	0.0226585
1	1805	0.213811	0.0488344
1	1807	0.111189	0.0275833
1	1808	0.0918401	0.025277
1	1814	0.154749	0.0239404
1	1827	0.0950908	0.0224394
1	1833	0.238929	0.0190905
1	1850	0.0905628	0.0259682
1	1861	0.333898	0.0197952
1	1874	0.117337	0.0244617
1	1875	0.243918	0.0203219
1	1878	0.324195	0.0435349
1	1882	0.397138	0.0288626
1	1883	0.153814	0.0334766
1	1885	0.216957	0.0229272
1	1888	0.350082	0.0259314
1	1898	0.105583	0.0262384
1	1905	0.117878	0.0285176
1	1924	0.203132	0.0214369
1	1927	0.0979319	0.0260572
1	1932	0.119262	0.0183359
1	1938	0.156768	0.0323646
1	1943	0.136648	0.0271993
1	1944	0.109285	0.0300053
1	1946	0.168493	0.0258508
1	1947	0.210711	0.0180227
1	1949	0.20714	0.0203484
1	1951	0.326547	0.0301131
1	1973	0.100842	0.0252771
1	1998	0.0884571	0.0210866
1	2001	0.230259	0.0203073
1	2020	0.153991	0.024415
1	2025	0.098122	0.0257961
1	2043	0.309795	0.0244851
1	2050	0.109093	0.0215896
1	2051	0.20657	0.0205734
1	2053	0.117381	0.0307378
1	2054	0.0927483	0.024841
1	2066	0.169193	0.0219184
1	2067	0.268525	0.0178584
1	2084	0.137234	0.0322175
1	2100	0.154626	0.0317653
1	2102	0.138428	0.0370817
1	2103	0.0989096	0.0273139
1	2115	0.127499	0.0312078
1	2120	0.101128	0.0285678
1	2125	0.174811	0.0185184
1	2131	0.116018	0.030804
1	2132	0.136627	0.027235
1	2135	0.182302	0.0190221
1	2140	0.132422	0.0210942
1	2155	0.127238	0.0384449
1	2156	0.11995	0.0348211
1	2157	0.130329	0.0311193
1	2160	0.150029	0.0366453
1	2168	0.0826872	0.0249742
1	2172	0.093224	0.0253507
1	2202	0.204635	0.0264039
1	2208	0.101962	0.028803
1	2210	0.201957	0.0605338
1	2213	0.102174	0.0287837
1	2216	0.269231	0.0265215
1	2225	0.114845	0.0306204
1	2229	0.139602	0.026904
1	2231	0.103159	0.0295062
1	2248	0.394249	0.0409665
1	2261	0.128172	0.0383019
1	2262	0.206783	0.0222157
1	2264	0.18894	0.05611
1	2269	0.108223	0.0257856
1	2276	0.395896	0.0208888
1	2290	0.0908678	0.0274961
1	2307	0.16634	0.0279151
1	2314	0.163997	0.0344254
1	2319	0.0939051	0.0265326
1	2322	0.131274	0.0387357
1	2327	0.286196	0.0328533
1	2338	0.221606	0.0246756
1	2339	0.131143	0.0344772
1	2344	0.150748	0.042568
1	2345	0.109764	0.0302267
1	2349	0.0964827	0.0279788
1	2351	0.29777	0.028667
1	2355	0.105342	0.0219452
1	2357	0.197897	0.0213194
1	2358	0.330172	0.0180436
1	2359	0.421359	0.0236821
1	2368	0.311079	0.0157078
1	2371	0.0974397	0.0286298
1	2383	0.136112	0.0297521
1	2404	0.307253	0.0277149
1	2409	0.115988	0.0292069
1	2411	0.411194	0.0344246
1	2412	0.109297	0.0231367
1	2415	0.160741	0.0440258
1	2423	0.113025	0.0331742
1	2426	0.135682	0.0335954
1	2450	0.118002	0.0266692
1	2458	0.430932	0.0294311
1	2461	0.119329	0.0306219
1	2470	0.152719	0.0362583
1	2473	0.215417	0.019867
1	2480	0.229774	0.0235199
1	2506	0.115083	0.0305594
1	2520	0.306192	0.0253356
1	2528	0.114093	0.0215619
1	2529	0.118079	0.0227975
1	2543	0.0912135	0.0239377
1	2558	0.215111	0.0162474
1	2566	0.125748	0.0327174
1	2574	0.0840368	0.0250288
1	2583	0.101613	0.0237619
1	2603	0.171896	0.028515
1	2607	0.0798001	0.0216036
1	2629	0.189373	0.0420133
1	2630	0.196907	0.0199163
1	2643	0.102369	0.0306097
1	2648	0.103141	0.0225319
1	2651	0.116855	0.0278416
1	2652	0.236424	0.0252795
1	2656	0.109502	0.026929
1	2657	0.240522	0.0303825
1	2658	0.24058	0.0341653
1	2659	0.281277	0.0243741
1	2661	0.0911039	0.023594
1	2663	0.204459	0.0389334
1	2668	0.156506	0.022125
1	2682	0.273241	0.0214317
1	2684	0.147514	0.0378502
1	2688	0.183109	0.032783
1	2692	0.15477	0.0458286
1	2704	0.271353	0.0204623
1	2712	0.129952	0.0349342
1	2718	0.270886	0.0205647
1	2719	0.352698	0.0207682
1	2741	0.181297	0.0476704
1	2742	0.249891	0.0250404
1	2743	0.0797803	0.0201064
1	2761	0.15695	0.0390071
1	2767	0.194174	0.033951
1	2769	0.1466	0.033483
1	2775	0.237247	0.0172643
1	2794	0.102194	0.0298327
1	2804	0.0986372	0.0269473
1	2810	0.115359	0.0311916
1	2811	0.125658	0.030333
1	2813	0.153774	0.0264502
1	2817	0.0890705	0.0259703
1	2819	0.139974	0.0316497
1	2824	0.120723	0.0335239
1	2826	0.300951	0.0189004
1	2837	0.115175	0.0321285
1	2841	0.188058	0.045884
1	2846	0.280435	0.0415407
1	2849	0.161393	0.0292131
1	2866	0.135849	0.0254074
1	2868	0.149059	0.0450338
1	2873	0.409605	0.0361143
1	2881	0.114291	0.031876
1	2894	0.134945	0.0335103
1	2911	0.124899	0.0222414
1	2916	0.166915	0.0336823
1	2922	0.114066	0.0270147
1	2931	0.323608	0.0221536
1	2938	0.303857	0.019698
1	2944	0.253556	0.0192761
1	2948	0.167329	0.037292
1	2954	0.154503	0.0283042
1	2960	0.172	0.0404255
1	2970	0.292676	0.0188842
1	2973	0.324922	0.0232358
1	2977	0.290693	0.0303886
1	2984	0.0914354	0.0268843
1	2986	0.175925	0.0359959
1	2998	0.111304	0.0335371
1	3024	0.149883	0.0298279
1	3025	0.139714	0.0359893
1	3036	0.147544	0.0166531
1	3043	0.367957	0.033212
1	3050	0.116966	0.0333891
1	3054	0.125616	0.0321279
1	3058	0.193643	0.021909
1	3062	0.104048	0.0286695
1	3089	0.173849	0.0482961
1	3096	0.196604	0.0455
1	3097	0.11413	0.0259086
1	3115	0.16324	0.0309401
1	3127	0.171302	0.0432736
1	3133	0.103612	0.0270715
1	3137	0.143074	0.0345697
1	3139	0.0824488	0.0227493
1	3141	0.0921554	0.0248315
1	3142	0.271151	0.0170743
1	3149	0.152894	0.029424
1	3164	0.140064	0.0240059
1	3170	0.139021	0.0287077
1	3171	0.210372	0.0220939
1	3179	0.322713	0.0703127
1	3187	0.404939	0.0233096
1	3206	0.216104	0.0263826
1	3215	0.206848	0.0254447
1	3221	0.14569	0.0283708
1	3222	0.159564	0.03029
1	3226	0.14189	0.0291112
1	3229	0.0841807	0.025053
1	3237	0.272886	0.0190201
1	3240	0.121097	0.0342366
1	3241	0.108516	0.0300286
1	3249	0.165135	0.028508
1	3252	0.325261	0.0302178
1	3266	0.12345	0.030746
1	3271	0.161223	0.0279897
1	3278	0.171435	0.0365983
1	3292	0.148289	0.023466
1	3293	0.102417	0.0290106
1	3297	0.100888	0.0265225
1	3304	0.401859	0.0310898
1	3312	0.113996	0.0297267
1	3313	0.0936425	0.0240061
1	3315	0.310836	0.0293501
1	3319	0.141268	0.0317022
1	3329	0.392136	0.018457
1	3347	0.291986	0.0186008
1	3348	0.127327	0.0255292
1	3352	0.152654	0.043228
1	3367	0.289949	0.0209358
1	3369	0.100982	0.025751
1	3393	0.104677	0.0254528
1	3404	0.133823	0.0313681
1	3421	0.183224	0.045846
1	3422	0.201434	0.0199889
1	3426	0.137304	0.0291235
1	3450	0.099329	0.0245508
1	3473	0.243183	0.0158539
1	3481	0.115502	0.0310905
1	3491	0.0735119	0.0216784
1	3497	0.179047	0.0530489
1	3502	0.107018	0.0296159
1	3506	0.162717	0.0369722
1	3518	0.226134	0.0358284
1	3521	0.0875771	0.0250102
1	3522	0.407943	0.0215111
1	3526	0.166797	0.0395094
1	3528	0.146414	0.0373493
1	3531	0.18268	0.0311846
1	3533	0.136682	0.0205428
1	3540	0.32397	0.0246716
1	3544	0.108478	0.0203273
1	3553	0.106799	0.0309791
1	3554	0.33925	0.0159349
1	3557	0.0961736	0.0227905
1	3563	0.100707	0.0295812
1	3564	0.13652	0.0333054
1	3577	0.17629	0.0344596
1	3578	0.164014	0.0361769
1	3584	0.108239	0.0244456
1	3585	0.134663	0.0309186
1	3587	0.140136	0.0260144
1	3589	0.101138	0.0254061
1	3607	0.104441	0.023596
1	3628	0.261422	0.0206764
1	3637	0.26613	0.0194333
1	3644	0.116142	0.0273801
1	3650	0.176219	0.0235988
1	3651	0.111369	0.0296865
1	3656	0.230572	0.0249498
1	3676	0.0852904	0.0203414
1	3692	0.204709	0.0198642
1	3693	0.339409	0.0366418
1	3695	0.12182	0.0267416
1	3697	0.105277	0.025952
1	3701	0.410904	0.0255643
1	3740	0.118671	0.0261461
1	3744	0.0996758	0.0282002
1	3750	0.145054	0.035738
1	3760	0.123348	0.0255461
1	3768	0.445194	0.0259523
1	3772	0.119234	0.0284372
1	3775	0.172956	0.0211201
1	3785	0.103023	0.0235172
1	3788	0.266745	0.0235659
1	3802	0.100191	0.0256235
1	3805	0.104168	0.02558
1	3806	0.190411	0.0363074
1	3810	0.255544	0.0230335
1	3812	0.160363	0.0425209
1	3820	0.405746	0.0241914
1	3823	0.145	0.0187307
1	3824	0.174537	0.0221724
1	3827	0.182348	0.0503966
1	3834	0.111151	0.0292882
1	3837	0.237625	0.0134562
1	3845	0.167246	0.0347546
1	3846	0.126656	0.0372455
1	3850	0.112566	0.0279963
1	3851	0.126253	0.0336471
1	3870	0.371768	0.0254496
1	3872	0.186208	0.0532581
1	3875	0.118931	0.0319823
1	3885	0.140064	0.0282081
1	3901	0.386631	0.0222801
1	3904	0.30155	0.0194512
1	3905	0.267067	0.041876
1	3910	0.131819	0.0277353
1	3922	0.213462	0.0450524
1	3926	0.273483	0.0282998
1	3928	0.158866	0.0374757
1	3939	0.122115	0.0294567
1	3949	0.130542	0.021051
1	3953	0.171805	0.0233838
1	3958	0.116294	0.0278899
1	3985	0.446784	0.0238923
1	3999	0.0960597	0.0258623
1	4001	0.287956	0.0172083
1	4004	0.319267	0.0218163
1	4005	0.11527	0.0261959
1	4012	0.121202	0.0347288
1	4016	0.19212	0.0269061
1	4023	0.228319	0.0457705
1	4024	0.131285	0.0232261
1	4035	0.22759	0.0257871
1	4040	0.127384	0.0291392
1	4046	0.19528	0.0417258
1	4056	0.266611	0.0204421
1	4072	0.242465	0.0237068
1	4074	0.113817	0.0302035
1	4080	0.181245	0.0216452
1	4086	0.103773	0.0231332
1	4093	0.347623	0.0219517
1	4096	0.245844	0.0180272
1	4107	0.220734	0.0442232
1	4119	0.130509	0.0377341
1	4125	0.191718	0.0527291
1	4127	0.13957	0.0409255
1	4137	0.152006	0.041722
1	4138	0.112739	0.0332629
1	4148	0.308478	0.0189554
1	4155	0.120502	0.030337
1	4158	0.413162	0.0249559
1	4164	0.153699	0.0226933
1	4186	0.21454	0.0230461
1	4193	0.0977609	0.0238012
1	4195	0.211041	0.0227549
1	4196	0.232316	0.0186692
1	4199	0.187815	0.0528279
1	4216	0.142222	0.0369487
1	4217	0.0809313	0.023307
1	4218	0.16141	0.0256371
1	4230	0.250479	0.0174007
1	4237	0.246691	0.0175187
1	4240	0.175847	0.0326996
1	4244	0.102886	0.0272892
1	4246	0.109778	0.0243335
1	4253	0.0903696	0.0220049
1	4268	0.12997	0.0210829
1	4269	0.135595	0.0292623
1	4295	0.122088	0.0318019
1	4297	0.140609	0.0330178
1	4300	0.101188	0.0269448
1	4306	0.103509	0.0222576
1	4308	0.124058	0.0250192
1	4309	0.23417	0.023148
1	4315	0.281337	0.0217949
1	4331	0.121573	0.0331191
1	4334	0.107987	0.0243681
1	4336	0.110677	0.0204557
1	4337	0.167752	0.0252859
1	4348	0.102038	0.0249522
1	4364	0.265905	0.024141
1	4365	0.113442	0.0322125
1	4374	0.14241	0.0349769
1	4381	0.11349	0.0264992
1	4386	0.116979	0.0306063
1	4388	0.131108	0.0254845
1	4394	0.175639	0.0232025
1	4412	0.118126	0.0279224
1	4417	0.178739	0.0335156
1	4428	0.147411	0.0349906
1	4429	0.101582	0.0270968
1	4431	0.171933	0.0276953
1	4441	0.252276	0.0214253
1	4443	0.115144	0.0269907
1	4449	0.276926	0.0250725
1	4475	0.312758	0.0184228
1	4478	0.428394	0.0326883
1	4491	0.195812	0.0446606
1	4493	0.155806	0.0470009
1	4507	0.128619	0.0247034
1	4508	0.337206	0.0243654
1	4518	0.352323	0.0245878
1	4524	0.0959767	0.0290817
1	4534	0.165992	0.0316875
1	4541	0.253568	0.0189773
1	4542	0.179805	0.0468458
1	4547	0.103649	0.0272012
1	4550	0.142844	0.0254795
1	4557	0.339533	0.0356796
1	4564	0.108639	0.0324662
1	4566	0.150998	0.0354799
1	4583	0.15422	0.0244487
1	4584	0.379851	0.0263805
1	4585	0.147504	0.0293314
1	4590	0.357202	0.026583
1	4604	0.115454	0.0122744
1	4608	0.160184	0.0424613
1	4610	0.107953	0.0277585
1	4612	0.210648	0.0218881
1	4638	0.0900465	0.0239009
1	4639	0.114146	0.0221718
1	4650	0.0769518	0.0221548
1	4655	0.153126	0.0298663
1	4660	0.237067	0.0246987
1	4674	0.317506	0.0242161
1	4676	0.0969621	0.0254368
1	4680	0.279063	0.0360752
1	4682	0.203918	0.0220594
1	4683	0.148762	0.0405466
1	4691	0.4017	0.0225005
1	4710	0.154156	0.0215013
1	4717	0.220498	0.020927
1	4721	0.131593	0.0332826
1	4723	0.146895	0.0235927
1	4733	0.115397	0.0288962
1	4735	0.151126	0.0390715
1	4739	0.207534	0.0183427
1	4745	0.279715	0.0151834
1	4751	0.115033	0.0348535
1	4761	0.226274	0.0183813
1	4776	0.3683	0.0174267
1	4779	0.136478	0.0272528
1	4782	0.131513	0.0328808
1	4785	0.193748	0.019382
1	4793	0.101737	0.024616
1	4794	0.202447	0.0214132
1	4798	0.32207	0.0176356
1	4824	0.117752	0.0292416
1	4830	0.211438	0.0257415
1	4834	0.142099	0.0300661
1	4835	0.160587	0.0240804
1	4840	0.216087	0.04983
1	4845	0.212411	0.0205697
1	4848	0.136437	0.0343784
1	4856	0.0757091	0.0212792
1	4861	0.124804	0.0296434
1	4863	0.102353	0.0228683
1	4879	0.170205	0.0316202
1	4885	0.0906654	0.0261301
1	4891	0.0857421	0.0248667
1	4894	0.13584	0.0388242
1	4896	0.252329	0.0246128
1	4904	0.369574	0.0249004
1	4909	0.0983602	0.0277341
1	4931	0.120512	0.0361968
1	4937	0.115619	0.0279637
1	4938	0.10917	0.0216654
1	4949	0.110786	0.0286128
1	4957	0.152716	0.0322738
1	4969	0.125433	0.025818
1	4972	0.153352	0.0357432
1	4973	0.12785	0.0363059
1	4974	0.0848234	0.0233314
1	4976	0.104295	0.0309581
1	4980	0.128893	0.0272993
1	4981	0.154868	0.026918
1	4989	0.149545	0.0390915
1	5001	0.165369	0.0263424
1	5006	0.168119	0.0215961
1	5019	0.277837	0.0151099
1	5024	0.127913	0.0295443
1	5032	0.11259	0.0241047
1	5037	0.207966	0.0278141
1	5041	0.0931994	0.0241541
1	5042	0.101473	0.0264459
1	5067	0.115376	0.0265768
1	5087	0.0831539	0.0251177
1	5105	0.122907	0.0264081
1	5117	0.183823	0.0219365
1	5118	0.171431	0.0207191
1	5130	0.0990982	0.0260328
1	5133	0.199131	0.021511
1	5135	0.245894	0.0323724
1	5140	0.162805	0.0235989
1	5145	0.373726	0.0149476
1	5150	0.107466	0.0316077
1	5161	0.35776	0.0261332
1	5173	0.131928	0.026866
1	5177	0.123175	0.0260612
1	5186	0.180181	0.0318929
1	5187	0.126235	0.0294426
1	5202	0.112442	0.0322103
1	5210	0.265023	0.0192691
1	5215	0.34778	0.0173006
1	5230	0.121625	0.0209967
1	5251	0.187349	0.0437225
1	5254	0.10572	0.0265954
1	5261	0.251426	0.0198514
1	5265	0.148267	0.025487
1	5268	0.113794	0.0262792
1	5273	0.323968	0.0287975
1	5274	0.124697	0.0323508
1	5294	0.136081	0.0307003
1	5298	0.335222	0.0233131
1	5302	0.107077	0.0237683
1	5321	0.090233	0.0223684
1	5326	0.330524	0.0287843
1	5350	0.188573	0.0271773
1	5377	0.100462	0.0268086
1	5381	0.0974589	0.0274429
1	5390	0.108497	0.0284538
1	5398	0.119819	0.0206907
1	5404	0.26336	0.0431311
1	5406	0.0813644	0.0175432
1	5418	0.326913	0.0341002
1	5425	0.107392	0.0296844
1	5429	0.286565	0.0212419
1	5435	0.130926	0.0216471
1	5443	0.153461	0.031373
1	5453	0.215455	0.0239927
1	5459	0.171552	0.020503
1	5460	0.221176	0.0234417
1	5463	0.343717	0.030093
1	5480	0.202088	0.0429179
1	5492	0.184462	0.0433228
1	5494	0.128896	0.023611
1	5504	0.228991	0.0202261
1	5520	0.161838	0.0351016
1	5523	0.122582	0.0233973
1	5525	0.204425	0.0241991
1	5533	0.196034	0.0188553
1	5534	0.343402	0.0159847
1	5539	0.177758	0.0494368
1	5543	0.203249	0.0327322
1	5546	0.122031	0.0244705
1	5553	0.112857	0.033625
1	5555	0.131959	0.0283919
1	5556	0.135914	0.0268061
1	5560	0.075379	0.0189008
1	5566	0.191698	0.048789
1	5583	0.195829	0.0177654
1	5594	0.161784	0.0239487
1	5597	0.105657	0.0252857
1	5602	0.118163	0.0265131
1	5606	0.176066	0.0367502
1	5633	0.183197	0.0480052
1	5648	0.391109	0.0219994
1	5655	0.152508	0.0385842
1	5656	0.130384	0.0394992
1	5667	0.347378	0.0188251
1	5668	0.161539	0.0446118
1	5673	0.140923	0.0281226
1	5679	0.195951	0.0376319
1	5680	0.161557	0.0229374
1	5682	0.350595	0.0207376
1	5686	0.12307	0.030705
1	5691	0.120206	0.028236
1	5692	0.221392	0.0282477
1	5705	0.156593	0.039752
1	5711	0.309101	0.023005
1	5715	0.196682	0.0499297
1	5736	0.156549	0.0398884
1	5748	0.287676	0.022308
1	5752	0.105793	0.0260253
1	5772	0.110425	0.0245987
1	5778	0.0816288	0.0228377
1	5788	0.184618	0.0239288
1	5793	0.118334	0.034707
1	5809	0.105983	0.0279059
1	5815	0.0868303	0.0224258
1	5818	0.24519	0.0327974
1	5823	0.143276	0.0430266
1	5824	0.2847	0.0182151
1	5831	0.146882	0.0382396
1	5847	0.12387	0.031837
1	5849	0.270364	0.017352
1	5850	0.28345	0.0164947
1	5864	0.125996	0.0297685
1	5873	0.291839	0.0255407
1	5877	0.166098	0.022231
1	5881	0.102475	0.0260215
1	5884	0.255694	0.0193025
1	5887	0.105296	0.0282397
1	5890	0.107478	0.0324566
1	5907	0.112478	0.0339217
1	5919	0.351515	0.0188176
1	5920	0.0950558	0.0222437
1	5923	0.122321	0.0248599
1	5926	0.184637	0.0189597
1	5934	0.155388	0.0306542
1	5948	0.117307	0.02446
1	5950	0.132056	0.0335687
1	5951	0.117344	0.0300523
1	5953	0.384042	0.0243926
1	5959	0.290719	0.0193097
1	5963	0.0951747	0.0239131
1	5964	0.0871444	0.0214656
1	5966	0.23117	0.0229058
1	5969	0.133837	0.0341067
1	5978	0.125952	0.0364901
1	5988	0.0932292	0.0274905
1	5989	0.39148	0.0194885
1	5999	0.120911	0.0346426
1	6003	0.232725	0.0140461
1	6005	0.155843	0.0371488
1	6024	0.0961847	0.025965
1	6030	0.14052	0.0269308
1	6035	0.180596	0.0210805
1	6043	0.348548	0.0163126
1	6044	0.237534	0.0635737
1	6048	0.112816	0.0277668
1	6049	0.122444	0.0277386
1	6051	0.135996	0.0310265
1	6060	0.234275	0.0174064
1	6068	0.100134	0.0195378
1	6081	0.122576	0.0275614
1	6088	0.105363	0.0268697
1	6091	0.123442	0.0303129
1	6099	0.173256	0.0175323
1	6101	0.205228	0.0611792
1	6102	0.167532	0.0483706
1	6104	0.179064	0.0349952
1	6110	0.122856	0.0244539
1	6121	0.116693	0.0321277
1	6122	0.0955744	0.0281325
1	6128	0.31228	0.0194607
1	6134	0.115198	0.0334098
1	6137	0.0965036	0.0284762
1	6139	0.112425	0.0329633
1	6147	0.407887	0.0252687
1	6155	0.129469	0.0352957
1	6162	0.100417	0.0258049
1	6170	0.287089	0.0397031
1	6177	0.0963666	0.0263433
1	6178	0.107696	0.0206515
1	6180	0.0965498	0.0271197
1	6181	0.195948	0.0256724
1	6182	0.135726	0.0323444
1	6183	0.104349	0.0311217
1	6190	0.114518	0.0262841
1	6198	0.114989	0.0273908
1	6213	0.184639	0.0306854
1	6225	0.115615	0.0320084
1	6229	0.12492	0.0346387
1	6234	0.358809	0.0185009
1	6241	0.365189	0.027222
1	6249	0.215356	0.033193
1	6261	0.0874726	0.0230853
1	6262	0.129498	0.0362586
1	6276	0.402127	0.021865
1	6277	0.120632	0.0228084
1	6283	0.143374	0.0321371
1	6286	0.395075	0.0299321
1	6300	0.0998046	0.0277133
1	6301	0.255562	0.0584342
1	6305	0.368982	0.0209215
1	6307	0.0849408	0.0218514
1	6312	0.349859	0.0244541
1	6314	0.140094	0.0277489
1	6316	0.095717	0.0260163
1	6318	0.20909	0.0232864
1	6323	0.304755	0.0254504
1	6327	0.136345	0.0380919
1	6335	0.160919	0.0423471
1	6343	0.160731	0.03422
1	6345	0.100952	0.0280328
1	6366	0.205648	0.0260637
1	6375	0.0977803	0.0277816
1	6378	0.154269	0.0268049
1	6382	0.0943357	0.0276143
1	6383	0.195076	0.0270261
1	6401	0.163853	0.0411817
1	6402	0.21014	0.0275215
1	6404	0.148025	0.0338276
1	6422	0.0875673	0.0265074
1	6423	0.172251	0.0283627
1	6428	0.394831	0.0222046
1	6438	0.155989	0.029378
1	6461	0.151137	0.0362393
1	6463	0.332594	0.0208675
1	6465	0.438088	0.0318023
1	6472	0.178226	0.0305614
1	6474	0.096498	0.0273605
1	6475	0.407771	0.0256323
1	6484	0.291173	0.0220359
1	6508	0.328656	0.0153616
1	6517	0.265485	0.0216471
1	6519	0.0812997	0.0237277
1	6526	0.219451	0.027357
1	6528	0.220712	0.0190589
1	6534	0.0932526	0.0273046
1	6543	0.35727	0.030399
1	6552	0.139118	0.02267
1	6554	0.181218	0.0487482
1	6558	0.169246	0.0464712
1	6564	0.156216	0.0323187
1	6570	0.134721	0.0297849
1	6574	0.0837318	0.0241038
1	6583	0.148785	0.0431909
1	6586	0.0859141	0.0223594
1	6589	0.129659	0.0240876
1	6603	0.114768	0.0227932
1	6608	0.1085	0.0282979
1	6616	0.395823	0.0258199
1	6618	0.0827909	0.0241704
1	6625	0.379153	0.0201324
1	6627	0.37551	0.0256757
1	6638	0.12626	0.0347288
1	6642	0.0982321	0.0284642
1	6669	0.102629	0.0256836
1	6685	0.165457	0.0496758
1	6696	0.0987243	0.0272246
1	6702	0.158836	0.0237381
1	6707	0.117656	0.0337944
1	6717	0.173038	0.0375264
1	6718	0.160169	0.0160506
1	6720	0.163053	0.0299545
1	6724	0.391147	0.0245994
1	6732	0.13797	0.0254334
1	6740	0.151127	0.0298737
1	6746	0.223555	0.0458631
1	6755	0.196626	0.0255871
1	6759	0.132462	0.0305184
1	6763	0.16763	0.0279019
1	6775	0.125811	0.0360983
1	6778	0.151155	0.0321375
1	6784	0.121863	0.0282697
1	6805	0.179836	0.0284338
1	6808	0.127524	0.0346498
1	6810	0.0854006	0.0253403
1	6816	0.273253	0.0287063
1	6839	0.148068	0.0243848
1	6856	0.138634	0.0409102
1	6859	0.19261	0.0573494
1	6862	0.116255	0.0238582
1	6865	0.136677	0.0349992
1	6874	0.397153	0.0211384
1	6877	0.107122	0.0263845
1	6879	0.236327	0.0173819
1	6885	0.186623	0.0256649
1	6888	0.130936	0.0368618
1	6891	0.192693	0.0217107
1	6893	0.130939	0.0244311
1	6900	0.11921	0.0278229
1	6912	0.123009	0.027688
1	6917	0.0972122	0.025849
1	6919	0.0921241	0.0272555
1	6924	0.126556	0.0275155
1	6929	0.160841	0.0352713
1	6939	0.0972546	0.0236386
1	6941	0.342196	0.0284008
1	6942	0.153274	0.0326723
1	6944	0.126448	0.0311969
1	6951	0.159565	0.0223601
1	6958	0.210658	0.0168169
1	6960	0.179661	0.0219939
1	6961	0.17108	0.0498881
1	6965	0.0881522	0.0257333
1	6966	0.16093	0.0414533
1	6971	0.193203	0.0368004
1	6975	0.146785	0.0278758
1	6996	0.158417	0.0442124
1	6997	0.163884	0.0208315
1	6999	0.253415	0.0290049
1	7002	0.132755	0.040079
1	7009	0.228115	0.0280545
1	7012	0.112384	0.0266411
1	7017	0.1171	0.03082
1	7023	0.238094	0.0346016
1	7036	0.177992	0.0453689
1	7040	0.133669	0.0312753
1	7050	0.103349	0.0275838
1	7053	0.25926	0.0225632
1	7077	0.0971316	0.0253005
1	7079	0.110076	0.0309777
1	7083	0.367132	0.0214293
1	7095	0.110135	0.0245626
1	7101	0.09846	0.0233419
1	7109	0.119469	0.0237237
1	7114	0.186509	0.0210088
1	7116	0.185798	0.0311953
1	7120	0.15015	0.0264844
1	7123	0.16738	0.0269247
1	7126	0.151717	0.0265257
1	7134	0.135144	0.0308729
1	7137	0.198518	0.0274692
1	7138	0.128285	0.0274513
1	7141	0.180309	0.0469714
1	7142	0.188003	0.0539118
1	7148	0.278174	0.0217031
1	7149	0.29081	0.0171235
1	7190	0.287654	0.0193113
1	7196	0.200721	0.0158032
1	7212	0.102534	0.0252135
1	7213	0.122202	0.0344786
1	7216	0.161153	0.023392
1	7232	0.20112	0.0212732
1	7256	0.108767	0.0239005
1	7258	0.308708	0.0200798
1	7261	0.12486	0.0289641
1	7275	0.315318	0.0316889
1	7281	0.240152	0.0138919
1	7283	0.106561	0.0300883
1	7284	0.259749	0.0216053
1	7291	0.146247	0.0322181
1	7294	0.113	0.0325745
1	7296	0.131985	0.0332435
1	7301	0.374373	0.0208662
1	7303	0.124833	0.0375805
1	7308	0.168301	0.030219
1	7310	0.231759	0.0218797
1	7315	0.126133	0.0269821
1	7321	0.132786	0.0380599
1	7326	0.445891	0.0213703
1	7330	0.150041	0.0433439
1	7331	0.149685	0.0283839
1	7339	0.198285	0.0181182
1	7342	0.116605	0.0289433
1	7349	0.353846	0.0177467
1	7355	0.10241	0.0276378
1	7358	0.098323	0.0248104
1	7362	0.125635	0.0285548
1	7366	0.230441	0.0555117
1	7373	0.121388	0.0219483
1	7374	0.0948202	0.0275021
1	7392	0.201877	0.0562886
1	7397	0.168078	0.0345968
1	7401	0.116988	0.0257146
1	7403	0.265608	0.0221048
1	7405	0.380005	0.0202032
1	7409	0.227329	0.0211339
1	7411	0.293645	0.0189371
1	7412	0.0849879	0.0229907
1	7419	0.13077	0.0308908
1	7425	0.424932	0.0249473
1	7429	0.107877	0.0270922
1	7444	0.25825	0.0209768
1	7447	0.206315	0.0240239
1	7455	0.191088	0.0184842
1	7458	0.295314	0.0349122
1	7464	0.125069	0.035153
1	7474	0.121175	0.0226624
1	7479	0.237081	0.0305629
1	7482	0.182373	0.036903
1	7491	0.0962832	0.0252137
1	7493	0.123859	0.0351886
1	7494	0.232168	0.0243298
1	7496	0.195852	0.032187
1	7497	0.0917366	0.0201562
1	7499	0.159955	0.0473451
1	7506	0.100153	0.0302682
1	7518	0.141716	0.0199469
1	7520	0.242723	0.0473009
1	7525	0.39488	0.020109
1	7529	0.38491	0.0217621
1	7531	0.180474	0.0302123
1	7534	0.132592	0.0238295
1	7536	0.333943	0.0172217
1	7553	0.118168	0.0299195
1	7570	0.254888	0.0198634
1	7572	0.420848	0.0243122
1	7582	0.116717	0.0265161
1	7583	0.212139	0.0259516
1	7587	0.149088	0.0320761
1	7589	0.246227	0.0482866
1	7592	0.182968	0.0376103
1	7607	0.137828	0.0414053
1	7609	0.0998371	0.0287004
1	7637	0.084371	0.0220021
1	7639	0.349206	0.032259
1	7641	0.413433	0.0229586
1	7653	0.109866	0.0221399
1	7660	0.153514	0.0391501
1	7667	0.241053	0.0244228
1	7672	0.1432	0.0393199
1	7674	0.113076	0.0280414
1	7681	0.255714	0.0235382
1	7688	0.135941	0.0262483
1	7697	0.125249	0.0231879
1	7698	0.187716	0.0214858
1	7720	0.137607	0.0285675
1	7741	0.123379	0.0245873
1	7748	0.152341	0.033121
1	7752	0.263512	0.015988
1	7756	0.162593	0.0275522
1	7762	0.123822	0.0298554
1	7774	0.18088	0.0195381
1	7781	0.260126	0.0212396
1	7784	0.149947	0.0276769
1	7800	0.135827	0.029766
1	7801	0.258696	0.0751434
1	7805	0.124564	0.0342492
1	7810	0.157955	0.0300861
1	7812	0.0923857	0.0254321
1	7815	0.171417	0.0281855
1	7816	0.176503	0.0231025
1	7820	0.110606	0.0281048
1	7827	0.315566	0.0230409
1	7829	0.175998	0.0217088
1	7833	0.210238	0.0261417
1	7835	0.18522	0.0536659
1	7847	0.132123	0.0334681
1	7848	0.0909529	0.0257866
1	7853	0.157089	0.0361008
1	7857	0.0882922	0.0243577
1	7863	0.0827387	0.025055
1	7864	0.137751	0.0350035
1	7868	0.102872	0.0261142
1	7869	0.277418	0.0281786
1	7870	0.366966	0.0232926
1	7872	0.112711	0.0322745
1	7874	0.160834	0.0263788
1	7877	0.251237	0.0189621
1	7887	0.139486	0.0359416
1	7888	0.108502	0.022591
1	7891	0.215429	0.027323
1	7895	0.402854	0.0343099
1	7897	0.261007	0.0159018
1	7905	0.199854	0.040124
1	7907	0.138094	0.0331598
1	7913	0.135257	0.0273485
1	7922	0.0998362	0.0277336
1	7929	0.0913615	0.0265503
1	7939	0.144331	0.0311305
1	7943	0.105863	0.0253034
1	7947	0.467533	0.0370704
1	7963	0.125367	0.0298268
1	7967	0.391981	0.0196844
1	7969	0.164583	0.0332259
1	7972	0.252244	0.0162721
1	7973	0.148004	0.0324652
1	7978	0.181867	0.0352478
1	7979	0.141138	0.0235095
1	8004	0.12431	0.0203255
1	8013	0.220687	0.0377748
1	8036	0.283377	0.024861
1	8057	0.323613	0.0237088
1	8060	0.190599	0.0392551
1	8075	0.0947073	0.0266138
1	8077	0.109281	0.0226603
1	8078	0.296977	0.0268016
1	8087	0.0833556	0.0244572
1	8104	0.184991	0.027848
1	8112	0.0961733	0.0265235
1	8115	0.105446	0.0244787
1	8125	0.0898442	0.0221002
1	8131	0.383458	0.0216389
1	8138	0.126075	0.0288666
1	8142	0.207792	0.0283565
1	8146	0.125966	0.0197015
1	8155	0.174137	0.0395568
1	8156	0.160603	0.0292964
1	8160	0.268622	0.0708303
1	8162	0.137406	0.0301361
1	8172	0.103898	0.0240507
1	8177	0.159458	0.0461135
1	8178	0.123073	0.0248492
1	8180	0.343512	0.0227213
1	8199	0.26205	0.020087
1	8208	0.179803	0.0188043
1	8226	0.16301	0.0283292
1	8233	0.396149	0.0226284
1	8236	0.188925	0.0320502
1	8242	0.22246	0.0299553
1	8248	0.365936	0.0196553
1	8252	0.109576	0.0281254
1	8258	0.118879	0.030568
1	8275	0.141239	0.0206178
1	8289	0.123107	0.0287419
1	8290	0.134621	0.0315412
1	8291	0.111455	0.0325782
1	8295	0.271212	0.0250473
1	8297	0.399276	0.0283725
1	8307	0.0953792	0.0275255
1	8334	0.0974519	0.0249697
1	8336	0.186651	0.0497836
1	8338	0.209646	0.0213075
1	8341	0.102319	0.0304791
1	8355	0.119876	0.0304074
1	8365	0.141047	0.0267455
1	8366	0.276856	0.0249603
1	8369	0.181896	0.0265812
1	8381	0.169234	0.0297049
1	8383	0.336355	0.0418123
1	8386	0.137191	0.0359365
1	8393	0.177331	0.0505161
1	8399	0.140136	0.0424048
1	8400	0.152271	0.0352312
1	8408	0.242942	0.0246849
1	8410	0.118937	0.0285301
1	8412	0.0874914	0.0226047
1	8417	0.170354	0.0387282
1	8447	0.239786	0.016839
1	8451	0.115193	0.0217529
1	8455	0.27984	0.0234168
1	8466	0.266544	0.021342
1	8470	0.150247	0.026202
1	8502	0.155613	0.0325015
1	8509	0.175315	0.0243511
1	8511	0.165173	0.044493
1	8512	0.160179	0.0194098
1	8516	0.212506	0.0223163
1	8518	0.255963	0.0319992
1	8534	0.160224	0.022974
1	8537	0.218126	0.0425529
1	8551	0.137067	0.0286196
1	8552	0.130695	0.0289063
1	8586	0.232251	0.0462926
1	8588	0.244678	0.0207336
1	8592	0.188017	0.0490425
1	8601	0.177684	0.0246543
1	8619	0.0863462	0.0252911
1	8626	0.265469	0.0215388
1	8630	0.132855	0.038319
1	8634	0.114171	0.0281308
1	8650	0.147757	0.0346345
1	8661	0.088426	0.0261684
1	8662	0.178963	0.0351338
1	8663	0.141664	0.0312001
1	8664	0.339814	0.0247724
1	8666	0.119345	0.0269808
1	8681	0.11027	0.026278
1	8687	0.375877	0.0277245
1	8735	0.120367	0.025664
1	8750	0.101248	0.0298866
1	8757	0.131295	0.0347693
1	8761	0.0829264	0.0231508
1	8767	0.0989712	0.0296345
1	8771	0.109122	0.0266003
1	8774	0.2034	0.0307358
1	8782	0.214157	0.0216232
1	8791	0.339854	0.0252475
1	8794	0.106883	0.0256737
1	8798	0.125696	0.0227751
1	8801	0.10765	0.0231521
1	8805	0.112388	0.0254133
1	8808	0.402484	0.0121754
1	8812	0.0868708	0.0240315
1	8815	0.204312	0.0342103
1	8819	0.143153	0.0272188
1	8824	0.114682	0.0260699
1	8826	0.190883	0.0266376
1	8831	0.138607	0.0417193
1	8833	0.189979	0.0260995
1	8840	0.118531	0.0294953
1	8841	0.162412	0.0393787
1	8842	0.132042	0.036517
1	8849	0.18877	0.021964
1	8852	0.399013	0.0203476
1	8856	0.129134	0.0182444
1	8859	0.105913	0.0271055
1	8871	0.197407	0.030168
1	8894	0.0905584	0.0266237
1	8896	0.10105	0.0227849
1	8905	0.128665	0.036551
1	8913	0.402634	0.0196908
1	8917	0.238223	0.0193903
1	8922	0.105488	0.0302248
1	8925	0.10519	0.024311
1	8928	0.156134	0.0290251
1	8941	0.12849	0.0318309
1	8944	0.119199	0.027501
1	8951	0.149269	0.0360684
1	8955	0.126965	0.0341858
1	8958	0.397877	0.0257132
1	8960	0.199381	0.019972
1	8961	0.148632	0.0307238
1	8963	0.228056	0.0187524
1	8988	0.339384	0.0249829
1	9000	0.227899	0.0225401
1	9004	0.26038	0.027979
1	9009	0.351297	0.0164037
1	9025	0.116824	0.0275768
1	9029	0.206713	0.0198445
1	9054	0.0774244	0.0233362
1	9055	0.114145	0.0287282
1	9059	0.338642	0.0208301
1	9063	0.117525	0.0292516
1	9068	0.157496	0.0281481
1	9069	0.105514	0.0233712
1	9073	0.137176	0.0412247
1	9083	0.10421	0.0261205
1	9084	0.19227	0.0421281
1	9089	0.155287	0.0402264
1	9094	0.146101	0.0328686
1	9111	0.162176	0.0374642
1	9116	0.308772	0.0184431
1	9123	0.169153	0.0345273
1	9126	0.354713	0.0229237
1	9130	0.22376	0.0191377
1	9153	0.150052	0.0260532
1	9154	0.106755	0.0314124
1	9167	0.109825	0.024143
1	9173	0.201652	0.0190741
1	9183	0.130803	0.0323151
1	9192	0.134966	0.0220921
1	9216	0.115073	0.0223748
1	9220	0.206246	0.032004
1	9228	0.14743	0.0162485
1	9231	0.156686	0.0392275
1	9247	0.198956	0.0202913
1	9250	0.097194	0.029061
1	9251	0.301216	0.0253016
1	9266	0.150778	0.0323556
1	9281	0.124069	0.0314828
1	9285	0.276393	0.0187315
1	9289	0.231115	0.0338753
1	9297	0.220956	0.0206178
1	9314	0.108872	0.022375
1	9320	0.104411	0.0246958
1	9322	0.0972696	0.0259861
1	9323	0.117879	0.0263887
1	9325	0.123374	0.0289935
1	9326	0.129627	0.0298467
1	9329	0.157013	0.0291908
1	9332	0.109875	0.0246697
1	9334	0.208686	0.0569013
1	9351	0.162927	0.0333789
1	9352	0.324549	0.0204388
1	9362	0.109684	0.0278942
1	9363	0.398899	0.0191183
1	9370	0.143923	0.0314387
1	9372	0.266752	0.0185701
1	9385	0.117341	0.0341058
1	9386	0.162219	0.0275386
1	9407	0.238554	0.039126
1	9409	0.156198	0.0406005
1	9413	0.147219	0.0311628
1	9421	0.231293	0.0171206
1	9431	0.114656	0.0218765
1	9432	0.125929	0.0268924
1	9436	0.396692	0.0233459
1	9437	0.153955	0.0208122
1	9448	0.116037	0.0233906
1	9449	0.106702	0.0306499
1	9460	0.0829142	0.0224722
1	9470	0.275361	0.0651907
1	9482	0.116542	0.0341236
1	9497	0.0981858	0.0287448
1	9514	0.240996	0.0214513
1	9515	0.104984	0.026116
1	9530	0.218792	0.0154019
1	9535	0.1058	0.0262402
1	9538	0.165216	0.0256661
1	9550	0.0784562	0.0211729
1	9557	0.404096	0.0267904
1	9561	0.264628	0.0197722
1	9570	0.117281	0.0314046
1	9576	0.11324	0.0310558
1	9598	0.321963	0.0218117
1	9623	0.226457	0.0213781
1	9626	0.105717	0.0283582
1	9628	0.177533	0.0216019
1	9645	0.165164	0.0492885
1	9649	0.358786	0.0246405
1	9657	0.136369	0.0253915
1	9673	0.233491	0.0478832
1	9674	0.316491	0.0253508
1	9677	0.136933	0.0311887
1	9682	0.147124	0.0249666
1	9684	0.148289	0.0370992
1	9691	0.113886	0.0303993
1	9694	0.295289	0.0182553
1	9699	0.131862	0.0232838
1	9700	0.101881	0.0269935
1	9716	0.13964	0.0370066
1	9730	0.345162	0.0286356
1	9732	0.420263	0.0211021
1	9768	0.270843	0.0298144
1	9772	0.101539	0.027476
1	9773	0.0863094	0.0249213
1	9776	0.157844	0.0369265
1	9785	0.109199	0.0258544
1	9794	0.188282	0.0540245
1	9795	0.207105	0.0502777
1	9797	0.1143	0.0305915
1	9800	0.129148	0.0335659
1	9804	0.22759	0.0345464
1	9812	0.121349	0.0345752
1	9814	0.149009	0.024079
1	9826	0.0911267	0.0249845
1	9829	0.131014	0.027981
1	9837	0.138013	0.0315697
1	9855	0.123535	0.0300318
1	9872	0.0983531	0.0284416
1	9875	0.351413	0.0204307
1	9881	0.113001	0.0327738
1	9889	0.194135	0.0275223
1	9899	0.16303	0.0372838
1	9913	0.118203	0.031317
1	9924	0.202064	0.0196349
1	9933	0.108744	0.0241219
1	9936	0.146791	0.0427661
1	9941	0.162785	0.0363556
1	9951	0.125286	0.0348785
1	9958	0.131824	0.0291108
1	9964	0.171706	0.0309264
1	9973	0.219469	0.0219386
1	9978	0.126277	0.0355638
1	9979	0.423398	0.0277499
1	9980	0.16256	0.030281
1	9981	0.158998	0.0258358
1	9992	0.246979	0.0226656
1	9997	0.143979	0.0298189
1	10001	0.144008	0.0300958
1	10006	0.12169	0.0251381
1	10007	0.131874	0.0394147
1	10008	0.0832662	0.0233023
1	10010	0.329052	0.0225867
1	10011	0.116771	0.029014
1	10028	0.102693	0.0233629
1	10033	0.130188	0.0345149
1	10035	0.285751	0.0167649
1	10068	0.15021	0.0181166
1	10075	0.105597	0.027011
1	10087	0.132531	0.023644
1	10090	0.40193	0.0217507
1	10101	0.120203	0.0357347
1	10137	0.142042	0.0290098
1	10138	0.118725	0.0300113
1	10141	0.110619	0.0229079
1	10142	0.154004	0.0406592
1	10149	0.470938	0.0187451
1	10157	0.273809	0.0207274
1	10162	0.215818	0.0528663
1	10170	0.187535	0.0253941
1	10171	0.31532	0.0303201
1	10178	0.148289	0.0204943
1	10180	0.411798	0.0183708
1	10191	0.246683	0.0198416
1	10204	0.16292	0.0328427
1	10210	0.130811	0.0375262
1	10212	0.11791	0.0228879
1	10213	0.417347	0.0275738
1	10215	0.113101	0.0212516
1	10230	0.105233	0.029498
1	10262	0.139675	0.041223
1	10264	0.128499	0.0251292
1	10269	0.131409	0.0359251
1	10282	0.103788	0.0264853
1	10293	0.177833	0.0210683
1	10311	0.102642	0.0267634
1	10316	0.122819	0.0317578
1	10319	0.0971955	0.0250627
1	10325	0.2175	0.0165819
1	10330	0.181018	0.0457678
1	10332	0.309173	0.0247518
1	10337	0.104826	0.0295063
1	10338	0.118149	0.032353
1	10340	0.103541	0.0266457
1	10341	0.12242	0.0219695
1	10343	0.290613	0.024251
1	10374	0.402912	0.0262874
1	10392	0.101208	0.0259459
1	10403	0.196043	0.0429668
1	10404	0.127901	0.0257964
1	10405	0.0954974	0.0195441
1	10406	0.221206	0.0279046
1	10416	0.214088	0.0245479
1	10426	0.238103	0.027792
1	10432	0.158984	0.0391687
1	10438	0.226746	0.0391827
1	10447	0.122368	0.0251654
1	10451	0.372162	0.0271304
1	10459	0.0958534	0.0236018
1	10464	0.149033	0.0232996
1	10468	0.147771	0.0245448
1	10479	0.107344	0.0253763
1	10498	0.118157	0.03045
1	10499	0.114219	0.0319969
1	10507	0.131661	0.0294937
1	10519	0.118696	0.0338228
1	10522	0.112602	0.0283073
1	10524	0.136055	0.0329718
1	10539	0.125438	0.036665
1	10541	0.164755	0.0259298
1	10550	0.194972	0.0198818
1	10552	0.285701	0.0255642
1	10555	0.12138	0.0247357
1	10556	0.0846766	0.0215055
1	10571	0.314478	0.0322799
1	10573	0.189296	0.0198851
1	10586	0.102509	0.0282003
1	10598	0.199311	0.0405808
1	10610	0.15087	0.0201514
1	10616	0.318897	0.0213592
1	10636	0.11231	0.0267381
1	10647	0.100432	0.0270235
1	10652	0.13417	0.0283523
1	10656	0.111664	0.0222984
1	10668	0.171017	0.0265309
1	10669	0.333799	0.0242637
1	10673	0.288061	0.0349684
1	10675	0.307332	0.0277683
1	10686	0.143884	0.0414996
1	10690	0.22404	0.0167427
1	10695	0.106155	0.0287336
1	10698	0.159319	0.0262402
1	10701	0.221802	0.0296656
1	10705	0.129385	0.0291243
1	10707	0.234416	0.0653531
1	10709	0.091603	0.019592
1	10716	0.140155	0.0318297
1	10726	0.0888221	0.0224755
1	10728	0.236696	0.0484059
1	10735	0.126661	0.0372633
1	10745	0.131394	0.0358045
1	10750	0.306032	0.0205149
1	10756	0.287195	0.0188918
1	10771	0.109258	0.0257382
1	10778	0.157089	0.0444384
1	10782	0.11505	0.0302877
1	10784	0.162816	0.0323495
1	10785	0.126311	0.0367017
1	10787	0.110795	0.027648
1	10789	0.122246	0.0257756
1	10790	0.121331	0.0329498
1	10801	0.17235	0.0184776
1	10812	0.152817	0.0284192
1	10824	0.158959	0.0389285
1	10829	0.193739	0.0511238
1	10832	0.128114	0.0250625
1	10853	0.128676	0.0339102
1	10859	0.136726	0.0262307
1	10869	0.127776	0.0273373
1	10877	0.11418	0.0342576
1	10879	0.239934	0.021867
1	10892	0.088221	0.0250542
1	10896	0.14513	0.0413289
1	10901	0.11471	0.0280972
1	10908	0.138447	0.0341476
1	10916	0.157303	0.0216936
1	10924	0.119114	0.0295443
1	10935	0.259341	0.0216492
1	10942	0.181918	0.0221227
1	10950	0.136945	0.0319516
1	10967	0.279815	0.0210446
1	10971	0.321029	0.02307
1	10972	0.107116	0.0316559
1	10979	0.0923964	0.0235192
1	10980	0.187464	0.055218
1	10982	0.155588	0.0312782
1	10989	0.277193	0.034782
1	10990	0.134409	0.0367416
1	10994	0.168107	0.0260181
1	10996	0.210747	0.0200112
1	11011	0.0979722	0.0234049
1	11025	0.13402	0.0358749
1	11030	0.380287	0.0265461
1	11054	0.151479	0.037474
1	11056	0.181648	0.0439152
1	11068	0.0703693	0.0210679
1	11072	0.105312	0.0242445
1	11092	0.120143	0.0265607
1	11111	0.156221	0.0246237
1	11119	0.0986727	0.0267926
1	11120	0.37773	0.0159145
1	11128	0.0932834	0.0259631
1	11147	0.324522	0.0320494
1	11154	0.13282	0.0267736
1	11162	0.204961	0.0447771
1	11164	0.210203	0.0172873
1	11167	0.232536	0.0232649
1	11178	0.0859774	0.0203987
1	11190	0.126411	0.0345317
1	11195	0.131897	0.0327461
1	11197	0.107148	0.0255212
1	11211	0.129194	0.0354208
1	11229	0.12046	0.022179
1	11232	0.117189	0.0235616
1	11240	0.189304	0.0432197
1	11241	0.132249	0.0313589
1	11247	0.123899	0.0202887
1	11256	0.239781	0.0220225
1	11269	0.141429	0.0385221
1	11271	0.190144	0.0218122
1	11275	0.110831	0.031961
1	11277	0.22755	0.0272865
1	11283	0.355979	0.0347259
1	11287	0.17164	0.0257312
1	11301	0.172342	0.0288093
1	11306	0.195883	0.0381673
1	11307	0.178178	0.0200343
1	11312	0.160217	0.0189795
1	11318	0.312069	0.024102
1	11319	0.357886	0.0269636
1	11321	0.118406	0.032162
1	11351	0.139753	0.0255303
1	11353	0.130596	0.0331451
1	11387	0.29886	0.0180927
1	11388	0.182263	0.0289125
1	11391	0.126649	0.0294659
1	11396	0.0903814	0.0263684
1	11397	0.175729	0.052154
1	11404	0.12329	0.0272875
1	11410	0.31188	0.0165665
1	11412	0.211673	0.0286089
1	11418	0.200362	0.0191102
1	11428	0.228431	0.032952
1	11435	0.126546	0.0301463
1	11437	0.149636	0.0403451
1	11445	0.14065	0.027297
1	11455	0.210006	0.0222927
1	11463	0.141707	0.0339376
1	11464	0.109129	0.0239876
1	11467	0.116497	0.026247
1	11468	0.126319	0.0330015
1	11474	0.137976	0.0268094
1	11479	0.173745	0.0327639
1	11485	0.287974	0.0199886
1	11486	0.128024	0.0299125
1	11496	0.106072	0.0286216
1	11504	0.359355	0.0278022
1	11525	0.184068	0.0350532
1	11528	0.170686	0.0276953
1	11540	0.375202	0.0188432
1	11545	0.10102	0.0251894
1	11555	0.159658	0.034356
1	11556	0.108389	0.0233977
1	11558	0.231382	0.0661604
1	11572	0.274058	0.0180279
1	11576	0.336755	0.0310178
1	11579	0.335753	0.0269337
1	11582	0.24142	0.0577113
1	11590	0.134638	0.0401133
1	11594	0.252763	0.0216694
1	11604	0.128528	0.0253954
1	11607	0.111959	0.0251433
1	11637	0.14134	0.0244635
1	11643	0.118168	0.0246441
1	11647	0.083164	0.022495
1	11648	0.180675	0.0266468
1	11659	0.0935452	0.0261685
1	11662	0.171904	0.0399709
1	11663	0.131615	0.0380169
1	11685	0.140562	0.0392518
1	11702	0.0905565	0.0244138
1	11708	0.148692	0.0321354
1	11714	0.210507	0.024895
1	11715	0.153867	0.0349066
1	11718	0.15599	0.0365126
1	11719	0.185905	0.045235
1	11731	0.167518	0.0485534
1	11736	0.176069	0.046589
1	11749	0.11915	0.0313853
1	11756	0.283807	0.0253059
1	11763	0.143507	0.0391692
1	11774	0.129944	0.0239851
1	11779	0.11384	0.0243661
1	11781	0.158767	0.0348554
1	11784	0.132671	0.0304413
1	11785	0.165343	0.0209804
1	11786	0.147329	0.0231644
1	11805	0.291007	0.0193714
1	11811	0.204567	0.0345013
1	11814	0.130007	0.0330325
1	11822	0.24576	0.0238685
1	11825	0.359006	0.0256261
1	11826	0.13898	0.0343892
1	11833	0.131175	0.0226566
1	11847	0.136669	0.0319031
1	11848	0.397566	0.0224676
1	11855	0.149908	0.0421136
1	11858	0.175559	0.0169646
1	11870	0.104187	0.0252669
1	11877	0.0977955	0.0246878
1	11880	0.146637	0.027403
1	11890	0.146569	0.0394513
1	11903	0.141192	0.0298855
1	11914	0.180817	0.0255859
1	11916	0.360852	0.0185292
1	11917	0.116632	0.0205255
1	11919	0.0803438	0.0241533
1	11920	0.10777	0.0313236
1	11937	0.128989	0.0387727
1	11938	0.155265	0.0361266
1	11945	0.38713	0.0243723
1	11948	0.251118	0.0288082
1	11959	0.413716	0.0336181
1	11968	0.30474	0.0202806
1	11976	0.331032	0.0205234
1	11978	0.225911	0.0168191
1	11980	0.215567	0.0213897
1	11985	0.106872	0.0323156
1	12007	0.221801	0.0188423
1	12012	0.251901	0.0232932
1	12014	0.101014	0.0296385
1	12016	0.152939	0.0385862
1	12018	0.0913913	0.0226861
1	12020	0.128592	0.033213
1	12022	0.116248	0.0212281
1	12023	0.115879	0.0270451
1	12028	0.102442	0.0256178
1	12030	0.156123	0.0370022
1	12047	0.0849143	0.0240453
1	12051	0.272154	0.0197202
1	12053	0.092707	0.0274558
1	12058	0.127273	0.0358348
1	12078	0.0966693	0.0283434
1	12095	0.210763	0.0366405
1	12100	0.427083	0.0254981
1	12104	0.144217	0.0283366
1	12111	0.307804	0.0386948
1	12119	0.12561	0.0348201
1	12124	0.311866	0.0240667
1	12127	0.160573	0.0444409
1	12128	0.111047	0.0247239
1	12137	0.346261	0.0209487
1	12142	0.109147	0.025364
1	12143	0.269229	0.0313019
1	12144	0.092533	0.026658
1	12145	0.189706	0.0515251
1	12146	0.208549	0.0193994
1	12148	0.103478	0.0273291
1	12166	0.21604	0.0424798
1	12168	0.0994496	0.0250417
1	12169	0.110226	0.0305185
1	12176	0.137127	0.0343237
1	12217	0.145938	0.0334788
1	12219	0.118879	0.0297544
1	12220	0.118238	0.0183297
1	12242	0.250369	0.0240189
1	12250	0.102894	0.0297874
1	12253	0.105515	0.0222253
1	12261	0.276128	0.0170754
1	12267	0.113953	0.0326918
1	12283	0.173291	0.0375296
1	12289	0.0957515	0.0274834
1	12331	0.115793	0.0261328
1	12332	0.234892	0.0265849
1	12343	0.175859	0.0231458
1	12349	0.244699	0.0141178
1	12358	0.119986	0.0327919
1	12369	0.115086	0.0304847
1	12372	0.156479	0.0326693
1	12378	0.244066	0.020166
1	12383	0.151791	0.0414033
1	12399	0.214554	0.0607026
1	12400	0.110756	0.0218056
1	12401	0.157869	0.0335065
1	12404	0.194862	0.0339567
1	12413	0.190185	0.0378718
1	12427	0.158437	0.0215298
1	12430	0.181743	0.0463943
1	12431	0.326904	0.020121
1	12432	0.132007	0.0282928
1	12437	0.0888946	0.0238574
1	12445	0.123257	0.0334204
1	12450	0.0954121	0.0284567
1	12462	0.404249	0.0224611
1	12464	0.303789	0.0217703
1	12471	0.135057	0.0340053
1	12474	0.189195	0.0548417
1	12476	0.13395	0.0254038
1	12478	0.346262	0.0203618
1	12481	0.338662	0.02351
1	12483	0.151337	0.038532
1	12490	0.0991189	0.023866
1	12492	0.154922	0.0386601
1	12499	0.194943	0.0480737
1	12501	0.202987	0.0477341
1	12502	0.175306	0.0386984
1	12505	0.207475	0.0227715
1	12511	0.109591	0.0293055
1	12528	0.172737	0.0343348
1	12529	0.313026	0.0187555
1	12531	0.119847	0.032471
1	12544	0.0952293	0.0287111
1	12546	0.225058	0.0426761
1	12574	0.166004	0.0477836
1	12577	0.132195	0.0262728
1	12588	0.338437	0.0346478
1	12589	0.172434	0.0267582
1	12591	0.176676	0.0201503
1	12595	0.132323	0.0248371
1	12608	0.177317	0.0319872
1	12617	0.2188	0.0551485
1	12625	0.0849024	0.0220425
1	12631	0.108984	0.0246832
1	12635	0.119213	0.0260075
1	12647	0.398546	0.0250808
1	12660	0.101457	0.0233948
1	12673	0.321556	0.0245197
1	12685	0.132676	0.0330197
1	12694	0.0957554	0.0256088
1	12702	0.420932	0.0260588
1	12705	0.218445	0.0218925
1	12707	0.118107	0.0289491
1	12708	0.14579	0.0375011
1	12716	0.178907	0.0527995
1	12717	0.188211	0.0406247
1	12718	0.147997	0.034093
1	12724	0.154187	0.0402231
1	12732	0.135154	0.0298174
1	12742	0.131813	0.0266876
1	12744	0.105555	0.0313847
1	12747	0.100856	0.0277703
1	12761	0.145024	0.03964
1	12770	0.154155	0.0174788
1	12771	0.34387	0.0301145
1	12776	0.135064	0.0262309
1	12783	0.16105	0.0421182
1	12786	0.124217	0.0310352
1	12795	0.0860537	0.0244257
1	12807	0.145802	0.0276663
1	12812	0.116353	0.0326344
1	12813	0.294476	0.01812
1	12823	0.2384	0.0325698
1	12824	0.121904	0.0318156
1	12832	0.345249	0.0201826
1	12848	0.188579	0.0427592
1	12849	0.0859844	0.0250913
1	12851	0.0953542	0.026986
1	12864	0.111727	0.0325713
1	12876	0.127977	0.0271135
1	12897	0.121639	0.0224743
1	12903	0.159477	0.0376526
1	12912	0.100156	0.0271472
1	12916	0.179802	0.0193294
1	12918	0.130005	0.034725
1	12922	0.112653	0.0273154
1	12930	0.107739	0.0234928
1	12936	0.0901817	0.0256899
1	12942	0.0963642	0.021834
1	12946	0.329108	0.0186256
1	12950	0.290265	0.0236413
1	12958	0.184274	0.021925
1	12964	0.396472	0.0195317
1	12967	0.146919	0.0424963
1	12968	0.1355	0.0220531
1	12973	0.146926	0.021999
1	12981	0.195042	0.0202239
1	12984	0.125582	0.0317561
1	12988	0.125585	0.0217092
1	12997	0.115239	0.0325422
1	13000	0.182336	0.0256935
1	13001	0.096785	0.0271777
1	13003	0.144067	0.040852
1	13012	0.117615	0.0301454
1	13014	0.171313	0.0256107
1	13018	0.284353	0.027587
1	13019	0.152403	0.0408629
1	13020	0.381733	0.0204116
1	13023	0.115076	0.0292875
1	13029	0.11696	0.0266796
1	13038	0.299728	0.0254879
1	13049	0.128958	0.0365409
1	13055	0.112086	0.0293781
1	13061	0.156236	0.0331725
1	13064	0.177102	0.0235905
1	13069	0.0795244	0.022247
1	13074	0.199742	0.0369395
1	13080	0.392519	0.0204263
1	13085	0.227937	0.0247537
1	13094	0.100448	0.024011
1	13095	0.0972958	0.0276806
1	13108	0.166158	0.0353657
1	13121	0.273488	0.0257532
1	13126	0.118071	0.0333608
1	13137	0.11533	0.0294467
1	13140	0.088742	0.0257617
1	13144	0.164538	0.0252831
1	13149	0.101842	0.0223636
1	13150	0.0995021	0.0231988
1	13151	0.0967771	0.0159505
1	13159	0.112766	0.0330179
1	13164	0.132828	0.0192857
1	13165	0.115251	0.0235388
1	13173	0.22993	0.0615742
1	13181	0.40018	0.0268774
1	13185	0.189117	0.0181416
1	13194	0.353042	0.018939
1	13197	0.307789	0.0256681
1	13200	0.349502	0.0301351
1	13202	0.31659	0.0231575
1	13210	0.305347	0.0369142
1	13216	0.24952	0.0239542
1	13217	0.133883	0.0403011
1	13218	0.0934382	0.0215232
1	13226	0.119612	0.0297324
1	13227	0.107902	0.0268378
1	13235	0.145444	0.0241868
1	13239	0.419861	0.0236198
1	13240	0.199611	0.0328934
1	13243	0.256655	0.027166
1	13245	0.353201	0.0288852
1	13250	0.109576	0.0300654
1	13251	0.426772	0.0246521
1	13255	0.227673	0.0274577
1	13256	0.106024	0.031475
1	13263	0.0946292	0.024441
1	13267	0.230611	0.0219628
1	13274	0.154584	0.0262178
1	13284	0.108714	0.029461
1	13294	0.110807	0.0325749
1	13305	0.186645	0.0376776
1	13309	0.175523	0.0260205
1	13316	0.110472	0.0245009
1	13320	0.134541	0.0359755
1	13326	0.140269	0.0350318
1	13340	0.196001	0.0451919
1	13346	0.243108	0.0181896
1	13356	0.0806031	0.0225825
1	13362	0.245901	0.0280792
1	13363	0.124432	0.0255595
1	13364	0.142795	0.0411015
1	13367	0.196771	0.0382479
1	13370	0.330153	0.0180983
1	13375	0.254896	0.0177791
1	13378	0.142272	0.0230489
1	13382	0.0898732	0.0254981
1	13384	0.14672	0.0206719
1	13392	0.203393	0.0424305
1	13401	0.0852632	0.0251083
1	13408	0.162482	0.0266582
1	13410	0.149417	0.0342094
1	13413	0.191783	0.0394631
1	13414	0.220594	0.0225292
1	13422	0.404204	0.0245189
1	13432	0.0890413	0.0230194
1	13435	0.120253	0.0283214
[truncated: 135,062 more rows]

[truncated: 2 more sheets: Tab K. Venkat. 2023 –Cr BASIL , Tab L. Venkat. 2023 +Cr BASIL]
